# Supplementary material for: Cerebral small vessel disease genomics and its implications across the lifespan
Source: Nat Commun. 2020 Dec 8;11:6285. doi: 10.1038/s41467-020-19111-2 (PMC7722866; doi:10.1038/s41467-020-19111-2)
Supplement: Supplementary file 4 — Supplementary Data 1 [file 41467_2020_19111_MOESM4_ESM.xlsx]

## Sheet: Suppl.Data-1
Supplementary Data 1. Study design and sample characteristics of the individual studies
Study	Sample with MRI & genotype data, N	Sample excluded for stroke, N	Sample excluded for other pathologies, N *	Sample excluded for missing covariates, N	Sample used in analyses, N	Age at MRI (years)	Women	WMH volume (cm3)	Hypertension	BP lowering drug intake	Systolic BP (mmHg)	Diastolic BP (mmHg)	PP (mmHg)	Time between MRI and BP measurements (months)	Covariates used
						mean ± SD	N (%)	mean ± SD	N (%)	N (%)	mean ± SD	mean ± SD	mean ± SD	mean
3C-Dijon	1578	69	18	0	1491	72.70 ± 4.12	916 (61.44)	1.71 ± 0.55	1140 (76.46)	641 (42.99)	148.84 ± 22.89	84.94 ± 11.54	63.92 ± 17.25	0	Age, Sex, ICV, PC1-4
AGES	2809	192	0	0	2617	76.16 ± 5.40	1540 (58.85)	20.29 ± 27.08	2076 (79.33)	1624 (62.06)	142.22 ± 20.33	74.07 ± 9.58	68.15 ± 18.27	0	Age, Sex, ICV
ARIC - AA	726	0	0	0	726	61.63 ± 4.53	458 (63.09)	NA	460 (63.36)	375 (51.65)	133.18 ± 21.51	75.63 ± 10.67	57.56 ± 16.92	0	Age, Sex, ICV, PC1-4
ARIC - EUR	806	0	0	0	806	63.10 ± 4.37	472 (58.56)	NA	271 (33.62)	206 (25.56)	123.17 ± 18.49	68.69 ± 10.45	54.48 ± 16.17	0	Age, sex, PC1-2
ASPS	730	0	0	0	730	65.45 ± 8.04	412 (56.44)	3.10 ± 6.42	498 (68.22)	242 (33.15)	143.26 ± 22.48	87.29 ± 9.91	55.97 ± 16.92	1	Age, Sex, ICV
ASPS-Fam	274	0	0	0	274	64.05 ± 10.59	165 (60.22)	6.95 ± 10.62	188 (68.61)	117 (42.7)	138.87 ± 22.41	86.73 ± 9.44	52.14 ± 17.78	0	Age, Sex, ICV
CARDIA - AA	106	0	0	0	106	50.08 ± 3.77	53 (50)	0.45 ± 0.64	37 (34.91)	34 (32.08)	119.16 ± 17.00	73.36 ± 10.81	45.80 ± 10.50	0	Age, sex, study site, ICV, first two PCs
CARDIA - EUR	295	0	0	0	295	51.02 ± 3.24	155 (52.54)	0.41 ± 0.56	59 (20)	49 (16.61)	115.08 ± 12.96	71.73 ± 10.22	43.35 ± 6.44	0	Age, sex, study site, ICV, first two PCs
CHAP - AA	400	91	0	0	309	78.62 ± 6.06	188 (60.84)	8.19 ± 11.19	130 (42.07)	230 (74.43)	138.65+20.63	76.53 ± 10.95	NA	1.71	Age at MRI, sex, ICV, first four PCs
CHAP624 - EUR	224	61	0	0	163	81.13 ± 6.49	97 (59.51)	8.67 ± 11.13	53 (32.52)	109 (66.87)	133.27 ± 18.96	73.87 ± 10.39	NA	1.55	Age at MRI, sex, ICV, first four PCs
CHAP711 - EUR	79	20	0	4	55	79.26 ± 7.04	37 (67.27)	8.10 ± 8.96	24 (43.64)	35 (63.64)	135.47 ± 18.84	73.87 ± 9.70	NA	1.89	Age at MRI, sex, ICV, first four PCs
CHS - AA	516	33	0	0	483	73.70 ± 5.56	177 (36.65)	2.26 ± 1.54 †	362 (74.95)	288 (59.63)	140.92 ± 21.72	75.58 ± 10.9	65.16 ± 18.52	2.78	Age at MRI, sex, clinic/site, PC1
CHS - EUR	2229	96	0	0	2133	75.01 ± 4.87	824 (38.63)	2.17 ± 1.39 †	1121 (52.56)	832 (39.01)	133.73 ± 20.18	70.18 ± 10.14	63.5 ± 17.54	3.27	Age at MRI, sex, clinic/site, PC1
FHS	3400	48	96	6	3250 ‡	56.55 ± 12.89	1731 (53.26)	2.71 ± 4.97	1243 (38.25)	991 (30.49)	120.94+16.41	73.76+9.63	47.18 ± 14.23	14.5	Age at MRI, sex, ICV, PC3
GeneSTAR - AA	293	0	0	0	293	51.43 ± 10.78	189 (64.51)	3.74 ± 6.92	165 (56.31)	125 (42.66)	128.07 ± 15.21	80.11 ± 9.71	47.96 ± 11.54	0	Age, sex, ICV, first four PCs
GeneSTAR - EUR	461	0	0	0	461	50.88 ± 10.52	250 (54.23)	2.35 ± 5.36	155 (33.62)	114 (24.73)	123.03 ± 14.25	76.79 ± 8.44	46.25 ± 11.25	0	Age, sex, ICV, first four PCs
GENOA - AA	644	15	30	0	599	63.16 ± 8.90	425 (70.95)	9.73 ± 10.38	462 (77.13)	399 (66.61)	136.87 ± 20.10	79.72 ± 10.58	57.15 ± 16.39	11.3	Age at MRI, sex, ICV, first four PCs
GENOA - EUR	820	8	23	0	789	60.27 ± 9.84	470 (59.57)	7.77 ± 6.55	598 (75.79)	561 (71.1)	131.20 ± 16.54	74.08 ± 9.11	57.12 ± 15.21	12.3	Age at MRI, sex, ICV, first four PCs
i-Share	1738	0	0	0	1738	22.07 ± 2.26	1248 (71.80)	NA	NA	NA	NA	NA	NA	NA	Age, sex, ICV, first four PCs
LBC1936	621	42	0	6	573	72.67 ± 0.73	270 (47.12)	11.67 ± 12.89	489 (85.34)	296 (51.66)	152.90 ± 19.33	80.22 ± 9.78	72.65 ± 15.94	0.18	Age at MRI, sex, ICV, first four PCs
LLS	366	0	0	0	366	65.60 ± 6.70	189 (51.64)	2.95 ± 1.4	50 (13.66)	NA	142.78 ± 20.5	82.67 ± 22.2	NA	0	Age, sex, ICV
OATS	370	0	0	0	370	70.39 ± 5.05	240 (64.86)	7.28 ± 9.36	257 (69.46)	NA	139.25 ± 18.24	81.06 ± 10.56	58.20 ± 13.43	0	Age, sex, ICV, scanner
PROSPER	477	145	40	64	228	74.85 ± 3.17	128 (56.14)	3.93 ± 8.22	184 (80.7)	201 (88.16)	157.06 ± 22.51	86.17 ± 11.7	70.89 ± 17.95	0	Age. Sex. PC1-4, ICV
RSI	1081	119	0	0	962	78.92 ± 5.01	545 (56.65)	13.26 ± 15.05	825 (85.76)	430 (44.7)	154.28 ± 32.25	84.64 ± 28.61	69.64 ± 16.45	5.04	Age, sex, ICV, PC1-4
RSII	1138	74	0	1	1063	69.38 ± 6.01	561 (52.78)	7.05 ± 10.17	747 (70.27)	369 (34.71)	146.46 ± 20.09	83.15 ± 11.17	63.31 ± 15.29	8.18	Age, sex, ICV, PC1-4
RSIII	2564	112	0	1	2451	57.21 ± 6.50	1363 (55.61)	3.39 ± 4.78	1080 (44.06)	530 (21.62)	134.37 ± 44.71	84.57 ± 44.73	48.79 ± 12.63	1.44	Age, sex, ICV, PC1-4
SHIP	1015	34 §	0	0	981	55.17 ± 12.55	522 (53.21)	17.27 ± 22.61	484 (49.34)	284 (28.95)	131.44 ± 18.19	80.5 ± 9.99	50.94 ± 13.29	0	Age at MRI, sex, ICV
SHIP Trend	862	38 §	0	0	824	49.82 ± 13.47	466 (56.55)	14.33 ± 16.83	300 (36.41)	209 (25.36)	123.71 ± 16.42	76.27 ± 9.58	47.43 ± 11.73	0	Age at MRI, sex, ICV
Sydney MAS	469	0	0	0	469	78.36 ± 4.63	284 (60.55)	13.56 ± 13.17	423 (90.19)	291 (62.05)	144.6 ± 19.63	82.04 ± 10.18	62.57 ± 14.61	0	Age, sex, ICV, scanner
TASCOG	343	28	0	0	315	71.70 ± 6.86	134 (42.54)	9.01 ± 10.40	230 (73.02)	160 (50.79)	141.30 ± 21.29	79.54 ± 11.09	61.76 ± 16.41	0	Age at MRI, sex, ICV
UKBB-I	19291	69	0	0	19222	62.64 ± 7.44	10052 (52.29)	4.58 ± 5.94	9074 (47.21)	4463 (23.22)	132.49 ± 23.84	76.04 ± 13.50	NA	0	Age at MRI, sex, ICV, first 10 PCs
UKBB-II	7709	140	3	0	7566	64.93 ± 7.47	3912 (51.7)	2.52 ± 2.97	3425 (45.27)	NA	138.50 ± 18.82	78.88 ± 10.07	NA	18.25	Age at MRI, sex, ICV, first four PCs
