# Supplementary material for: Cerebral small vessel disease genomics and its implications across the lifespan
Source: Nat Commun. 2020 Dec 8;11:6285. doi: 10.1038/s41467-020-19111-2 (PMC7722866; doi:10.1038/s41467-020-19111-2)
Supplement: Supplementary file 5 — Supplementary Data 2 [file 41467_2020_19111_MOESM5_ESM.xlsx]

## Sheet: Suppl.Data-2
Supplementary Data 2. GWAS genotyping platforms, imputation panels and quality control of genotypes
Study	Genotyping platforms - SNP panel	Genotyping center	Genotype calling algorithm	Sample call rate	SNP call rate	MAF	HWE p-value	Assessment of Population Stratification	Imputation software	Imputation reference panel	Analysis software used
3C-Dijon	Illumina Human 610-Quad BeadChip	Centre National de Génotypage, France	Illumina BeadStudio	0.95	> 0.98	> 0.01	> 10-6	EIGENSTRAT	MACH (version 1.0), minimac (release 11/16/2012)	1000G Phase1v3 all ethnicities	ProbABEL v. 0.1-3-pacoxph-fix-1
AGES	Illumina HumanCNV370 Duo BeadChip	NIA, NIH, USA	Illumina Bead Studio	0.97	> 0.98	> 0.01	> 10-6	EIGENSTRAT	MACH v 1.0.16	Backbone 1000G v3 all ethnicities	ProbABEL v0.1-9e
ARIC	Affymetrix GeneChip SNP Array 6.0	Broad Institute, USA	Birdseed	0.95	> 0.95	> 0.01	> 10-5	EIGENSTRAT	IMPUTE 2	1000G Phase1v3 all ethnicities	ProbABEL
ASPS	Illumina Human610-Quad BeadChip Array	Human Genotyping Facility, Genetic Laboratory Department of Internal Medicine, Erasmus MC, Rotterdam, The Netherlands	Illumina	0.98	0.98	> 0.01	> 10-6	EIGENSTRAT	IMPUTE2 v2.3.1	1000G ALL phase1 integrated variant set realease v3 (march 2012)	ProbABEL v0.4.5
ASPS-FAM	Affymetrix Genome-Wide Human SNP Array 6.0	Medical University of Graz	Birdseed v2	0.98	0.98	0.05	> 5E10-6	EIGENSTRAT	IMPUTE2 v2.3.1	1000G ALL phase1 integrated variant set realease v3 (march 2012)	GWAF v2.2
CARDIA	Affymetrix 6.0 SNP array	Broad Institute, USA	Birdseed and BEAGLECALL	0.95	> 0.95	> 0.01	> 10-5	EIGENSTRAT	BEAGLE version 3.3.2	1000 Genomes phase 1 2010.11	ProbABEL
CHAP	Illumina Human 1M-Quad BeadChip Array	Broad Institute, Cambridge, MA, USA	Illumina Bead Studio	0.95	>0.95	> 0. 01	> 10-6	EIGENSTRAT	Beagle v3.3.2	1000 Genomes Phase I (Interim) NCBI Build b37 (June 2011)	ProbABEL
CHS	Illumina HumanCNV370 Duo BeadChip	General Clinical Research Center's Phenotyping / Genotyping Laboratory at Cedars-Sinai, USA	Illumina Bead Studio	0.95	> 0.97	> 0.01	> 10-5	PCA	MACH	1000G Phase1v3 all ethnicities	R version 2.15
FHS	Affymetrix GeneChip Human Mapping 500K Array +50K Human Gene Focused Panel	Affymetrix (Santa Clara), USA	Affymetrix BRLMM	0.97	> 0.98	≥ 0.01	> 10-6	EIGENSTRAT	MACH v1.0.16	1000G Phase1v3 all ethnicities	R version 2.15.3
GeneSTAR	Illumina Human 1Mv1C BeadChip	deCODE Genetics, Reykjavik, Iceland	Illumina BeadStudio	0.95	>0.90	NA	>10-6	EIGENSTRAT	IMPUTE2	1000 genomes phase I, March 2012, cosmopolitan reference	MMAP
GENOA	Affymetrix Genome-Wide Human SNP Array 6.0 and Illumina Infinium Human 1M Duo Arrays	Genotyping Core, Medical Genome Facility, Center for Individualized medicine, Mayo Clinic, Rochester, MN, USA	Birdseed	0.95	> 0.95	> 0.01		PCA	SHAPEit and IMPUTE 2	1000 genomes phase I, March 2012, cosmopolitan reference	GWAF v2.2
i-Share	Affymetrix Precision Medicine Axiom Array	McGill Genome Center , Canada	Axiom PMRA.r1 platform	0.95	0.98	NA	> 10-3	PLINK, PCA	Michigan server HRC r1.1 imputation	Haplotype Reference Consortium (HRC) reference panel	R version 3.5.2
LBC 1936	Illumina 610 (Quad) Array	Wellcome Trust Clinical Research Facility Genetics Core, Western General Hospital, Edinburgh, UK		0.95	≥ 0.98	≥ 0.01	≥ 10-3	MDS	Minimac (stamped 2012-03-14)	1000 Genomes (Version 3)	ProbABEL
LLS	Illumina 660W-Quad and the Illumina OmniExpress arrays	Rotterdam Genotyping Center (Rotterdam, The Netherlands) and the Estonian Biocentre Genotyping Core Facility (Tartu, Estonia)	Illumina Bead Studio	0.95	0.95	> 0.01	> 10-4	not applicable	IMPUTE 2.1.2	1000 Genomes March2012	SNPtest
OATS	Illumina Omni-Express	Diamantina Institute, QLD	Illumina BeadStudio	0.95	0.95	0.01	> 10-6	EIGENSTRAT	MACH / minimac	1000 Genomes (Version 3)	GWAF
PROSPER	Illumina 660K BeadChip	Erasmus MC, Rotterdam, Nethelands	Illumina Bead Studio	0.975	> 0.98	> 0.01	> 10-6	IBD matrix	IMPUTE 2	1000G Phase1v3 all ethnicities	SNPtest
Rotterdam Study I	Illumina HumanHap550K(+Duo) and 610-Quad BeadChip	Erasmus MC, Rotterdam, the Netherlands	Illumina Bead Studio	0.975	> 0.98	> 0.01	> 10-6	IBD matrix	MACH/Minimac (2012.11.16)	1000G Phase1v3 all ethnicities	ProbABEL v.0.4.4
Rotterdam Study II	Illumina HumanHap550-Duo BeadChip	Erasmus MC, Rotterdam, the Netherlands	Illumina Bead Studio	0.975	> 0.98	> 0.01	> 10-6	IBD matrix	MACH/Minimac (2012.11.16)	1000G Phase1v3 all ethnicities	ProbABEL v.0.4.4
Rotterdam Study III	Illumina HumanHap610K-Quad	Erasmus MC, Rotterdam, the Netherlands	Illumina Bead Studio	0.975	> 0.98	> 0.01	> 10-6	IBD matrix	MACH/Minimac	1000G Phase1v3 all ethnicities	ProbABEL v.0.4.4
SHIP	Affymetrix GeneChip SNP Array 6.0	Affymetrix (Santa Clara), USA	Birdseed2	0.92	> 0.80	NA	> 10-4	PCA and MDS	IMPUTE (version 2.2.2)	1000G Phase1v3 all ethnicities	R version 2.14.0
SHIP, SHIP-TREND	Affymetrix SNP 6.0 (SHIP-2) (1); Illumina Omni 2.5 (SHIP-TREND-0) Arrays (2)	Greifswald University (1); Helmholtz Zentrum München (2)			>0.8*or >0.9†		> 10-4		IMPUTE v2.2.2	1000 Genomes (version 3)	R version 2.14.0
Sydney MAS	Affymetrix GeneChip SNP Array 6.0 ®	Ramaciotti Centre, University of New South Wales, Sydney Australia	CRLMM (v1.10.0) in R	0.95	0.95	0.01	> 10-6	EIGENSTRAT	MACH / minimac	HapMap II CEU (build 36, release 22)	ProbABEL
TASCOG	Illumina HumanCNV370-Duo BeadChip®	Diamantina Institute and Institute of Molecular Biosciences, University of Queensland, AU	Illumina GenCall	0.97	0.97	> 0.005	> 10-6	EIGENSTRAT	MACH / minimac	HapMap II CEU (build 36)	ProbABEL
UKBB	Applied Biosystems UK BiLEVE Axiom Array by Affymetrix (now part of Thermo Fisher Scientific); Applied Biosystems UK Biobank Axiom Array	Affymetrix Research Services Laboratory	Custom genotype calling pipeline	0.97	NA	> 0.01	> 10-7	PCA	IMPUTE4	Haplotype Reference Consortium (HRC) reference panel and a merged UK10K + 1000 Genomes reference panel	SNPtest, QuickTest
