# Supplementary material for: Cerebral small vessel disease genomics and its implications across the lifespan
Source: Nat Commun. 2020 Dec 8;11:6285. doi: 10.1038/s41467-020-19111-2 (PMC7722866; doi:10.1038/s41467-020-19111-2)
Supplement: Supplementary file 6 — Supplementary Data 3 [file 41467_2020_19111_MOESM6_ESM.xlsx]

## Sheet: Suppl.Data-3
Supplementary Data 3. Genomic-control inflation factor (λ, lambda) for individual studies and meta-analysis
Study	Main effects*		JMA
	Model 1	Model 2: Model 1 + HTN
3C-Dijon	1.008	1.008	1.043
AGES	1.089	1.092	1.075
ARIC-AA	1.009	1.009	1.043
ARIC-EUR	0.997	0.998	1.05
ASPS	1.008	1.006	1.052
ASPS-Fam	1.05	1.052	1.129
CARDIA - AA	1.008	1.007	1.17
CARDIA - EUR	1.006	1.002	1.109
CHAP - AA	0.992	0.994	1.067
CHAP624 - EUR	1.016	1.003	1.152
CHAP711 - EUR	1.036	1.037	1.407
CHS - AA	1.029	1.032	1.066
CHS - EUR	1.017	1.019	1.033
FHS	1.016	1.017	1.061
GeneSTAR - AA	1.027	1.027	1.14
GeneSTAR - EUR	1.019	1.02	1.114
GENOA - AA	1.148	1.149	1.106
GENOA - EUR	1.231	1.231	1.101
LBC1936	0.997	0.996	1.09
LLS	1.088	1.083	0.621
OATS	1.358	1.373	1.124
PROSPER	1.001	0.999	1.31
RSI	1.025	1.025	1.085
RSII	1.029	1.029	1.058
RSIII	1.036	1.037	1.038
SHIP	0.994	0.994	1.04
SHIP-Trend	1.007	1.007	1.043
Sydney MAS	1.092	1.084	1.164
TASCOG	0.995	0.99	1.069
UKBB	1.069	1.055	1.044
Meta-Analysis AA	1.03	1.02	1.07
Meta-Analysis EUR	1.1	1.1	1.11
Meta-Analysis Overall	1.03	1.03	0.98
