# Supplementary material for: Cerebral small vessel disease genomics and its implications across the lifespan
Source: Nat Commun. 2020 Dec 8;11:6285. doi: 10.1038/s41467-020-19111-2 (PMC7722866; doi:10.1038/s41467-020-19111-2)
Supplement: Supplementary file 7 — Supplementary Data 4 [file 41467_2020_19111_MOESM7_ESM.xlsx]

## Sheet: Suppl.Data-4
Supplementary Data 4. Cross-ancestry comparison of GW associated White Matter Hyperintensities loci
					Meta-Analysis EUR			Meta-Analysis AA
Region	Nearest Gene	SNP	EA/OA	Model*	β	SE	P	β	SE	P
2q32.1	CALCRL	rs62172472	g/a	Main effects (Model 1)	0.047	0.0071	3.67e-11	-0.059	0.0691	0.3928
17q21.31	NMT1	rs6503417	c/t	Main effects (Model 1)	0.0523	0.0058	3.431e-19	-0.0275	0.0307	0.3698
2p16.1	EFEMP1	rs7596872	a/c	Main effects (Model 1)	0.0969	0.0096	3.809e-24	-0.0243	0.0455	0.5927
2p21	HAAO	rs73923006	g/c	Main effects (Model 1)	0.0548	0.0072	2.003e-14	-0.0228	0.0384	0.5521
16q24.2	C16orf95	rs12921170	a/g	Main effects (Model 1)	0.0497	0.0058	9.815e-18	-0.0154	0.0296	0.6025
16q12.1	SALL1	rs1948948	c/t	Main effects (Model 1)	0.0365	0.0057	1.172e-10	-0.0101	0.0308	0.7425
14q32.11	CCDC88C	rs1285847	t/c	Main effects (Model 1)	0.0363	0.0056	1.237e-10	-0.0092	0.0277	0.7391
10q24.33	SH3PXD2A-AS1	rs71471298	t/c	Main effects (Model 1)	0.0534	0.009	2.717e-09	-0.0013	0.0467	0.9777
15q22.31	RASL12	rs12443113	g/a	Main effects (Model 1)	0.0313	0.0057	3.417e-08	0.0052	0.0312	0.8686
22q12.1	MN1	rs5762197	c/a	Main effects (Model 1)	0.0388	0.007	2.672e-08	0.0064	0.0346	0.8538
14q32.2	DEGS2	rs7147568	c/t	Main effects (Model 1)	0.0378	0.0068	3.239e-08	0.0077	0.0267	0.7738
17q25.1	TRIM65	rs34974290	a/g	Main effects (Model 1)	0.1035	0.0072	2.588e-46	0.0121	0.028	0.6665
8p23.1	SGK223	rs73184312	g/a	Main effects (Model 1)	0.038	0.0063	2.177e-09	0.0127	0.0393	0.7475
8p23.1	TNKS	rs11249945	a/g	Main effects (Model 1)	0.0337	0.0061	3.597e-08	0.0246	0.0269	0.3604
13q34	COL4A2	rs55940034	g/a	Main effects (Model 1)	0.0368	0.0063	4.485e-09	0.0331	0.0279	0.2364
5q23.2	LOC100505841	rs2303655	t/c	Main effects (Model 1)	0.0478	0.0073	4.768e-11	0.0548	0.0276	0.04728
6q25.1	PLEKHG1	rs6940540	g/t	Main effects (Model 1)	0.0443	0.0057	1.303e-14	0.0549	0.0252	0.02959
10q24.33	SH3PXD2A	rs10786772	g/a	Main effects (Model 1)	0.0418	0.0059	1.557e-12	0.0693	0.0372	0.06261
2q33.2	CARF1	rs7603972	a/g	Main effects (Model 1)	0.07	0.0095	2.232e-13	0.083	0.0782	0.2885
3q27.1	KLHL24	rs830179	g/a	Main effects (Model 1)	0.0434	0.0061	1.474e-12	0.085	0.0253	0.0007756
5q14.2	VCAN	rs17205972	t/g	Main effects (Model 1)	0.0477	0.007	1.199e-11	0.0861	0.0354	0.01486
10q24.33	SH3PXD2A	rs4630220	g/a	Main effects (Model 1)	0.0461	0.0064	6.873e-13	0.0892	0.0306	0.003523
10p14	ECHDC3 ‡	rs11257311	g/t	Main effects (Model 1)	0.0106	0.0063	0.09118	0.1865	0.0317	4.263e-09
1q41	KCNK2 §	rs6540873	a/c	Main effects (Model 1)	0.0267	0.0059	5.079e-06	0.0617	0.0259	0.01717
14q22.1	NID2 †	rs72680374	t/a	Main effects (Model 1)	0.0322	0.0059	5.447e-08	-0.0113	0.0288	0.6948
					βj=0.032	SE_βj=0.006	Pj=4.87E-08	NA	NA	NA
1p22.2	PKN2	rs786921	a/g	Main effects (Model 2: Model 1 + HTN)	0.0365	0.0066	2.968e-08	-0.0193	0.0305	0.5273
8p23.1	XKR6	rs7004825	t/c	Main effects (Model 2: Model 1 + HTN)	0.0322	0.0059	4.585e-08	0.036	0.044	0.4132
