# Supplementary material for: Cerebral small vessel disease genomics and its implications across the lifespan
Source: Nat Commun. 2020 Dec 8;11:6285. doi: 10.1038/s41467-020-19111-2 (PMC7722866; doi:10.1038/s41467-020-19111-2)
Supplement: Supplementary file 8 — Supplementary Data 5 [file 41467_2020_19111_MOESM8_ESM.xlsx]

## Sheet: Suppl.Data-5
Supplementary Data 5. Loci reaching GW significance in the multiancestry meta-analysis for the main effects in association models adjusted for hypertension status or not
						Main effects *
						Model 1 (N=50,970)						Model 2: Model 1 + HTN (N=48,524)
Region	Position (hg19)	Nearest Gene	SNP	EA/OA	EAF	β	SE	P	P.MRMega	PHet-ANC	PHet-RES	β	SE	P	P.MRMega	PHet-ANC	PHet-RES
17q25.1	73890363	TRIM65	rs55823223	a/g	0.1414	0.1141	0.0084	2.209e-42	1.9082e-17	0.265572	0.0415422	0.1165	0.0084	3.257e-43	1.9082e-17	0.220391	0.0763562
2p16.1	56135099	EFEMP1	rs78857879	a/g	0.096	0.0963	0.0099	2.58e-22	2.25514e-17	0.470248	0.409325	0.0956	0.0101	2.933e-21	1.9082e-17	0.441357	0.32315
17q21.31	43136303	DCAKD	rs55897749	c/t	0.6299	0.0497	0.0059	2.624e-17	2.37657e-16	0.352361	0.0189458	0.0516	0.006	4.222e-18	4.33681e-17	0.27798	0.0190058
16q24.2	87233185	C16orf95	rs4843553	c/a	0.5655	0.048	0.0059	4.809e-16	2.21524e-15	0.228936	0.0276608	0.0479	0.006	1.415e-15	7.80626e-15	0.263418	0.0592722
6q25.1	151018909	PLEKHG1	rs6940540	g/t	0.4106	0.0448	0.0058	7.168e-15	1.03086e-13	0.400249	0.963664	0.0433	0.0058	1.318e-13	1.78795e-12	0.43289	0.938017
3q27.1	183363263	KLHL24	rs6797002	c/t	0.7275	0.0487	0.0065	8.18e-14	1.51887e-13	0.0921706	0.0387756	0.046	0.0066	3.257e-12	1.05003e-11	0.124628	0.0797854
10q24.33	105459116	SH3PXD2A	rs4630220	g/a	0.712	0.048	0.0065	1.464e-13	6.22107e-14	0.0209747	0.134805	0.0483	0.0066	1.995e-13	1.23042e-19	0.0285657	0.166545
2p21	43120749	HAAO	rs11685652	g/a	0.807	0.0532	0.0074	5.78e-13	9.56336e-12	0.661972	0.768413	0.0511	0.0075	8.178e-12	1.31829e-10	0.558348	0.76441
2q33.2	204009057	NBEAL1	rs72934583	t/g	0.8757	0.0627	0.0087	6.933e-13	6.14122e-12	0.345452	0.300766	0.0627	0.0088	1.163e-12	1.53443e-11	0.385297	0.309376
10q24.33	105610326	SH3PXD2A	rs10786772	g/a	0.6458	0.0425	0.006	2.013e-12	5.50676e-11	0.802863	0.838918	0.0428	0.0061	2.764e-12	8.25606e-11	0.795819	0.891109
5q14.2	82859065	VCAN	rs17205972	t/g	0.1986	0.0492	0.0071	4.756e-12	4.54188e-11	0.315928	0.168055	0.0505	0.0072	2.34e-12	3.05199e-11	0.412687	0.0740623
5q23.2	121518378	LOC100505841	rs2303655	t/c	0.7798	0.0483	0.0073	4.031e-11	4.10783e-10	0.459935	0.403824	0.0487	0.0074	4.243e-11	4.89864e-10	0.4442	0.288417
2q32.1	188165166	CALCRL	rs17705966	a/g	0.7932	0.0455	0.0072	3.288e-10	1.21873e-08	0.924269	0.582198	0.0448	0.0073	9.544e-10	4.51142e-08	0.986073	0.607819
14q32.11	91881387	CCDC88C	rs1285841	c/t	0.5438	0.0358	0.0058	7.086e-10	7.26278e-09	0.514676	0.639556	0.038	0.0058	4.95e-11	6.80169e-10	0.404801	0.663102
16q12.1	51442679	SALL1	rs1948948	c/t	0.5673	0.0349	0.0058	1.955e-09	5.86606e-09	0.188571	0.198229	0.0349	0.0058	1.784e-09	1.05199e-08	0.201049	0.19278
8p23.1	8179639	SGK223	rs73184312	g/a	0.7259	0.0373	0.0065	7.176e-09	7.86286e-08	0.356517	0.888747	0.0348	0.0065	1.004e-07	8.31975e-07	0.298793	0.924005
10q24.33	105524164	SH3PXD2A	rs12776858	a/c	0.112	0.0529	0.0092	8.475e-09	7.80387e-09	0.0390984	0.324258	0.05	0.0094	9.535e-08	4.79155e-08	0.0276606	0.358507
13q34	111043309	COL4A2	rs55940034	g/a	0.2962	0.0366	0.0064	9.042e-09	7.85039e-08	0.397383	0.445309	0.0368	0.0064	1.107e-08	1.18756e-07	0.469378	0.556768
14q32.2	100625902	DEGS2	rs7157599	c/t	0.2892	0.0408	0.0072	1.486e-08	2.3235e-08	0.0747046	0.333153	0.0423	0.0073	6.758e-09	1.86292e-08	0.0993713	0.38949
1q41	215137222	KCNK2 ‡	rs6540873	a/c	0.6143	0.0285	0.006	1.738e-06	1.37253e-08	0.000517099	0.493244	0.028	0.006	3.618e-06	2.80584e-08	0.000470262	0.327246
10p14	11804452	ECHDC3 ‡	rs11257311	g/t	0.7028	0.0176	0.0064	0.005965	2.01247e-08	2.17316e-07	0.0344553	0.017	0.0064	0.007746	2.21606e-08	1.88292e-07	0.0338938
