# Supplementary material for: Cerebral small vessel disease genomics and its implications across the lifespan
Source: Nat Commun. 2020 Dec 8;11:6285. doi: 10.1038/s41467-020-19111-2 (PMC7722866; doi:10.1038/s41467-020-19111-2)
Supplement: Supplementary file 9 — Supplementary Data 6 [file 41467_2020_19111_MOESM9_ESM.xlsx]

## Sheet: Suppl.Data-6
Supplementary Data 6. Loci reaching GW significance in the multiancestry meta-analysis for the joint meta-analysis (JMA) model
							JMA Overall	Main effects Overall*
							(N=48,524)	Model 1 (50,970)			Model 2: Model 1 + HTN (48,524)
Region	Position (hg19)	Nearest Gene	Chr	SNP	EA/OA	EAF	P	β	SE	P	β	SE	P
17q25.1	73890363	TRIM65	17	rs55823223	a/g	0.1399	1.745e-41	0.1141	0.0084	2.209e-42	0.1165	0.0084	3.257e-43
2p16.1	56150864	EFEMP1	2	rs3762515	t/c	0.0958	1.11e-18	0.0934	0.011	2.411e-17	0.0925	0.0112	1.415e-16
17q21.31	43136303	DCAKD	17	rs55897749	c/t	0.6303	6.205e-18	0.0497	0.0059	2.624e-17	0.0516	0.006	4.222e-18
16q24.2	87233185	C16orf95	16	rs4843553	c/a	0.5593	1.246e-14	0.048	0.0059	4.809e-16	0.0479	0.006	1.415e-15
6q25.1	151018909	PLEKHG1	6	rs6940540	g/t	0.4097	1.972e-13	0.0448	0.0058	7.168e-15	0.0433	0.0058	1.318e-13
10q24.33	105459116	SH3PXD2A	10	rs4630220	g/a	0.7122	3.104e-13	0.048	0.0065	1.464e-13	0.0483	0.0066	1.995e-13
2q33.2	204009057	NBEAL1	2	rs72934583	t/g	0.8776	5.046e-12	0.0627	0.0087	6.933e-13	0.0627	0.0088	1.163e-12
5q14.2	82857870	VCAN	5	rs7733216	c/t	0.2151	5.52e-12	0.0533	0.0078	7.277e-12	0.0539	0.0079	6.61e-12
3q27.1	183380035	KLHL24	3	rs830179	g/a	0.6727	1.256e-11	0.0458	0.0061	9.194e-14	0.0436	0.0062	2.514e-12
2p21	43120749	HAAO	2	rs11685652	g/a	0.8091	7.994e-11	0.0532	0.0074	5.78e-13	0.0511	0.0075	8.178e-12
5q23.2	121518378	LOC100505841	5	rs2303655	t/c	0.793	8.193e-11	0.0483	0.0073	4.031e-11	0.0487	0.0074	4.243e-11
10q24.33	105610326	SH3PXD2A	10	rs10786772	g/a	0.652	8.23e-11	0.0425	0.006	2.013e-12	0.0428	0.0061	2.764e-12
14q32.11	91881387	CCDC88C	14	rs1285841	c/t	0.5423	4.895e-10	0.0358	0.0058	7.086e-10	0.038	0.0058	4.95e-11
2q32.1	188028317	CALCRL	2	rs62172472	g/a	0.7983	2.251e-09	0.0458	0.0073	3.977e-10	0.045	0.0074	1.233e-09
16q12.1	51442679	SALL1	16	rs1948948	c/t	0.5713	7.49e-09	0.0349	0.0058	1.955e-09	0.0349	0.0058	1.784e-09
13q34	111043309	COL4A2	13	rs55940034	g/a	0.2957	4.407e-08	0.0366	0.0064	9.042e-09	0.0368	0.0064	1.107e-08
