# Supplementary material for: Cerebral small vessel disease genomics and its implications across the lifespan
Source: Nat Commun. 2020 Dec 8;11:6285. doi: 10.1038/s41467-020-19111-2 (PMC7722866; doi:10.1038/s41467-020-19111-2)
Supplement: Supplementary file 10 — Supplementary Data 7 [file 41467_2020_19111_MOESM10_ESM.xlsx]

## Sheet: Suppl.Data-7
Supplementary Data 7. Loci reaching GW significance for the joint meta-analysis (JMA) in African-American specific analysis
					JMA AA	JMA EUR	JMA Overall
Region	Nearest Gene	SNP	EA/OA	EAF	P	P	P
7q11.21	STAG3L4	rs56373378	t/c	0.9042	1.429e-11	0.1666	0.0223
3q27.1	EPHB3	rs62286033	t/g	0.9411	4.172e-10	0.9878	0.6273
7q11.21	ZNF107	rs61503757	t/c	0.1005	1.809e-08	NA	NA
11q12.2	MS4A6A	rs144406103	t/c	0.1468	2.659e-08	0.4448	0.03148
14q24.3	NUMB	rs7153038	a/c	0.1571	2.901e-08	0.1377	2.661e-05
