# Supplementary material for: Cerebral small vessel disease genomics and its implications across the lifespan
Source: Nat Commun. 2020 Dec 8;11:6285. doi: 10.1038/s41467-020-19111-2 (PMC7722866; doi:10.1038/s41467-020-19111-2)
Supplement: Supplementary file 11 — Supplementary Data 8 [file 41467_2020_19111_MOESM11_ESM.xlsx]

## Sheet: Suppl. Data-8
Supplementary Data 8. Association status of GW associated White Matter Hyperintensity (WMH) loci with WMH burden stratified by hypertension status
								Hypertensive (N=19,930)			Normotensive (N=16,598)			HTN stratum meta-analysis
Region	Position (hg19)	Nearest Gene	SNP	Function	Status	EA/OA	EAF	β	SE	P	β	SE	P	PHet
17q25.1	73888354	TRIM65	rs34974290	exonic	Known	a/g	0.1865	0.129971	0.0128582	5.076e-24	0.117229	0.0141992	1.505e-16	0.5041
2p16.1	56128091	EFEMP1	rs7596872	intronic	Known	a/c	0.0993	0.11501	0.0169158	1.051e-11	0.110173	0.0187529	4.239e-09	0.808
2p21	43132224	HAAO	rs73923006	intergenic	Known	g/c	0.8059	0.0726912	0.0127038	1.051e-08	0.0490676	0.0140595	0.0004839	0.2069
2q33.2	203780515	ALS2CR8	rs7603972	intronic	Known	a/g	0.8742	0.0921195	0.0154849	2.705e-09	0.0501161	0.0168969	0.00302	0.07154
10q24.33	105459116	SH3PXD2A	rs4630220	intronic	Known	g/a	0.714	0.0625646	0.011503	5.351e-08	0.0419808	0.012846	0.001082	0.228
10q24.33	105610326	SH3PXD2A	rs10786772	intronic	Known	g/a	0.6405	0.0491143	0.01049	2.835e-06	0.0535832	0.0115656	3.6e-06	0.7742
17q21.31	43144218	NMT1	rs6503417	intronic	Novel	c/t	0.6319	0.0695803	0.012938	7.55e-08	0.0774389	0.0142456	5.461e-08	0.6859
16q24.2	87227397	C16orf95	rs12921170	intergenic	Novel	a/g	0.5769	0.0691092	0.0103194	2.129e-11	0.0528485	0.0112972	2.892e-06	0.2856
6q25.1	151018909	PLEKHG1	rs6940540	intronic	Novel	g/t	0.4067	0.0417851	0.0102314	4.427e-05	0.0580717	0.0112607	2.506e-07	0.2829
3q27.1	183380035	KLHL24	rs830179	intronic	Novel	g/a	0.6823	0.0439964	0.0127452	0.0005565	0.0592879	0.0132074	7.15e-06	0.4025
5q14.2	82859065	VCAN	rs17205972	intronic	Novel	t/g	0.1994	0.0441779	0.0126439	0.0004766	0.0632582	0.0139366	5.654e-06	0.3141
2q32.1	188028317	CALCRL	rs62172472	intergenic	Novel	g/a	0.7928	0.0614571	0.012724	1.368e-06	0.0520303	0.0142315	0.0002566	0.6199
5q23.2	121518378	LOC100505841	rs2303655	downstream	Novel	t/c	0.8083	0.0609041	0.0132084	4.002e-06	0.0326796	0.0142395	0.02173	0.1532
16q12.1	51442679	SALL1	rs1948948	intergenic	Novel	c/t	0.5597	0.0521928	0.0102099	3.189e-07	0.0427527	0.0111684	0.000129	0.5339
14q32.11	91884655	CCDC88C	rs1285847	upstream	Novel	t/c	0.5523	0.0270267	0.0101148	0.00753	0.048779	0.0111444	1.205e-05	0.1486
8p23.1	8179639	SGK223	rs73184312	intronic	Novel	g/a	0.7219	0.0230964	0.0112064	0.03929	0.039176	0.0123545	0.001519	0.3357
10q24.33	105507145	SH3PXD2A-AS1	rs71471298	ncRNA intronic	Novel	t/c	0.112	0.0426901	0.0209265	0.04135	0.0715101	0.0245234	0.003546	0.3717
10p14	11804452	ECHDC3 †	rs11257311	intronic	Novel	g/t	0.5619	0.0113012	0.0110363	0.3058	0.0151527	0.0121028	0.2105	0.8125
13q34	111043309	COL4A2	rs55940034	intronic	Novel	g/a	0.2947	0.0479256	0.0113838	2.559e-05	0.0382285	0.0125052	0.002236	0.5669
22q12.1	27887471	MN1	rs5762197	intergenic	Novel	c/a	0.7119	0.0510496	0.0111147	4.369e-06	0.0246456	0.012225	0.0438	0.1109
14q32.2	100611949	DEGS2	rs7147568	downstream	Novel	c/t	0.3317	0.0548031	0.0106891	2.937e-07	0.0420704	0.0117943	0.0003613	0.419
15q22.31	65355468	RASL12	rs12443113	intronic	Novel	g/a	0.553	0.0347848	0.0101148	0.0005842	0.0377421	0.0111366	0.0007012	0.8428
8p23.1	9628753	TNKS	rs11249945	intronic	Novel	a/g	0.3496	0.0339353	0.0117261	0.003801	0.00315782	0.0122396	0.7965	0.06911
14q22.1	52604843	NID2 *	rs72680374	intergenic	Novel	t/a	0.6336	0.0361155	0.010444	0.0005451	0.0188967	0.0115365	0.1015	0.2665
8p23.1	11031472	XKR6	rs7004825	intronic	Novel	t/c	0.4672	0.03049	0.0136238	0.02522	0.0221428	0.0157041	0.1585	0.688
1p22.2	89286673	PKN2	rs786921	intronic	Novel	a/g	0.6019	0.0439737	0.0102599	1.822e-05	0.0253862	0.0113129	0.02486	0.2228
