# Supplementary material for: Cerebral small vessel disease genomics and its implications across the lifespan
Source: Nat Commun. 2020 Dec 8;11:6285. doi: 10.1038/s41467-020-19111-2 (PMC7722866; doi:10.1038/s41467-020-19111-2)
Supplement: Supplementary file 12 — Supplementary Data 9 [file 41467_2020_19111_MOESM12_ESM.xlsx]

## Sheet: Suppl. Data-9
Supplementary Data 9. Association of GW significant WMH SNPs and WMH wGRS with WMH values in the UK biobank stratified by SBP GRS distribuition (quartiles)
							1st Quartile (N=4810)			2nd Quartile (N=4805)			3rd Quartile (N=4806)			4th Quartile (N=4801)			Stratum meta-analysis
Region	Nearest Gene	SNP	Chr	Position (hg19)	EA	OA	β	SE	P	β	SE	P	β	SE	P	β	SE	P	PHet
10q24.33	SH3PXD2A	rs10786772	10	105610326	G	A	-0.063613	0.017969	0.000399896	-0.047118	0.018302	0.0100393	-0.044894	0.017884	0.0120633	-0.022933	0.017959	0.201615	0.4585
8p23.1	TNKS	rs11249945	8	9628753	G	A	0.0095019	0.018818	0.613603	0.040324	0.018723	0.0312626	0.028563	0.017868	0.109919	0.020258	0.017717	0.252864	0.6919
10p14	ECHDC3	rs11257311	10	11804452	T	G	-0.011486	0.019557	0.556996	0.024938	0.01965	0.204402	0.019668	0.019258	0.307117	-0.020189	0.018982	0.287516	0.2575
15q22.31	RASL12	rs12443113	15	65355468	G	A	-0.021298	0.017738	0.229868	-0.042632	0.017609	0.0154764	-0.045897	0.017429	0.00845423	-0.042602	0.01733	0.0139604	0.7456
14q32.11	CCDC88C	rs1285847	14	91884655	T	C	-0.010752	0.017623	0.541788	-0.071179	0.017502	4.76413e-05	-0.029163	0.017398	0.0936937	-0.030412	0.017498	0.082206	0.09598
16q24.2	C16orf95	rs12921170	16	87227397	G	A	0.053814	0.017316	0.0018851	0.039407	0.017827	0.0270689	0.082092	0.017658	3.33552e-06	0.075032	0.017409	1.63288e-05	0.2983
5q14.2	VCAN	rs17205972	5	82859065	G	T	0.041548	0.021767	0.0562929	0.074563	0.021689	0.000586405	0.086396	0.022159	9.66257e-05	0.055001	0.02197	0.0122986	0.4771
16q12.1	SALL1	rs1948948	16	51442679	C	T	-0.077179	0.017511	1.04591e-05	-0.048739	0.017643	0.00573584	-0.041562	0.017569	0.0179987	-0.029816	0.017246	0.0838333	0.2608
5q23.2	LOC100505841	rs2303655	5	121518378	T	C	-0.060272	0.021586	0.00523542	-0.015964	0.022405	0.476143	-0.02509	0.021619	0.245824	-0.024803	0.022137	0.26253	0.4871
17q25.1	TRIM65	rs34974290	17	73888354	G	A	0.10411	0.021402	1.14747e-06	0.11933	0.022484	1.11243e-07	0.10594	0.022216	1.85478e-06	0.11917	0.022344	9.63785e-08	0.9362
10q24.33	SH3PXD2A	rs4630220	10	105459116	G	A	-0.058832	0.019682	0.00279776	-0.039721	0.019618	0.0428959	-0.029942	0.019468	0.124046	-0.07615	0.019274	7.78519e-05	0.3393
13q34	COL4A2	rs55940034	13	111043309	A	G	0.024994	0.01949	0.199702	0.012483	0.019625	0.524727	0.025789	0.019207	0.179373	0.033145	0.018998	0.0810445	0.8995
22q12.1	MN1	rs5762197	22	27887471	A	C	0.046647	0.018867	0.0134205	0.050283	0.019469	0.00980245	0.047162	0.018685	0.0116009	0.054475	0.019229	0.00461191	0.991
2q32.1	CALCRL	rs62172472	2	188028317	G	A	-0.032649	0.021864	0.135365	-0.082021	0.021706	0.000157634	-0.029977	0.021899	0.171038	-0.067035	0.021766	0.00207137	0.2432
17q21.31	NMT1	rs6503417	17	43144218	T	C	0.066996	0.018403	0.000272116	0.06877	0.018288	0.000169649	0.074226	0.017923	3.45219e-05	0.052567	0.017679	0.00294506	0.8469
1q41	KCNK2	rs6540873	1	215137222	A	C	-0.034934	0.017937	0.0514635	-0.04025	0.017914	0.0246499	0.0070635	0.018057	0.695666	-0.01556	0.017628	0.377406	0.2339
6q25.1	PLEKHG1	rs6940540	6	151018909	T	G	0.038037	0.018024	0.034828	0.058857	0.018082	0.0011339	0.045701	0.017394	0.00860401	0.075352	0.017666	1.99573e-05	0.4678
8p23.1	XKR6	rs7004825	8	11031472	T	C	-0.034952	0.017649	0.0476591	-0.043325	0.017687	0.0143039	-0.040266	0.017341	0.0202323	-0.032913	0.017072	0.0538684	0.9733
10q24.33	SH3PXD2A-AS1	rs71471298	10	105507145	C	T	0.059034	0.02828	0.0368446	0.048063	0.027931	0.0852914	0.066748	0.027616	0.0156488	0.081985	0.026831	0.00224605	0.8459
14q32.2	DEGS2	rs7147568	14	100611949	C	T	-0.014246	0.018894	0.450852	-0.054185	0.018711	0.00378085	-0.069764	0.018508	0.000163642	-0.034306	0.018608	0.0652392	0.1732
14q22.1	NID2	rs72680374	14	52604843	T	A	-0.029985	0.018407	0.103313	-0.059022	0.018649	0.00155143	-0.0092696	0.018169	0.60992	-0.031451	0.018389	0.0872075	0.2985
8p23.1	SGK223	rs73184312	8	8179639	G	A	-0.061125	0.01922	0.00147132	-0.042492	0.019339	0.0280049	-0.066806	0.019638	0.000669255	-0.0066667	0.019404	0.731167	0.1191
2p21	HAAO	rs73923006	2	43132224	G	C	-0.038645	0.021505	0.0723318	-0.053057	0.022179	0.0167469	-0.065872	0.022182	0.00298173	-0.057442	0.022104	0.00935734	0.8446
2p16.1	EFEMP1	rs7596872	2	56128091	C	A	0.087237	0.029315	0.00292179	0.14124	0.028744	8.93638e-07	0.073138	0.029034	0.0117673	0.16574	0.029108	1.24121e-08	0.07759
2q33.2	CARF1	rs7603972	2	203780515	A	G	-0.038172	0.026532	0.150231	-0.062398	0.026416	0.0181703	-0.057164	0.026294	0.0297027	-0.078864	0.026418	0.00283358	0.7523
1p22.2	PKN2	rs786921	1	89286673	G	A	0.050725	0.017863	0.00451604	0.028096	0.017788	0.114223	0.031916	0.017538	0.0687864	0.024801	0.01777	0.162815	0.7366
3q27.1	KLHL24	rs830179	3	183380035	G	A	-0.059148	0.018837	0.00168953	-0.076026	0.018863	5.56749e-05	-0.078125	0.018754	3.10293e-05	-0.0096401	0.01875	0.607155	0.03419
wGRS							0.931777	0.0780833	2.27596e-32	1.08332	0.077522	1.58301e-43	0.99692	0.0778003	5.52019e-37	1.0082	0.0779568	1.24767e-37	NA
