# Supplementary material for: Cerebral small vessel disease genomics and its implications across the lifespan
Source: Nat Commun. 2020 Dec 8;11:6285. doi: 10.1038/s41467-020-19111-2 (PMC7722866; doi:10.1038/s41467-020-19111-2)
Supplement: Supplementary file 13 — Supplementary Data 10 [file 41467_2020_19111_MOESM13_ESM.xlsx]

## Sheet: Suppl. Data-10
Supplementary Data 10. Association of GW significant WMH SNPs and WMH wGRS with WMH values in the UK biobank stratified by DBP GRS distribution (quartiles)
							1st Quartile (N=4810)			2nd Quartile (N=4808)			3rd Quartile (N=4803)			4th Quartile (N=4801)			Stratum meta-analysis
Region	Nearest Gene	SNP	Chr	Position (hg19)	EA	OA	β	SE	P	β	SE	P	β	SE	P	β	SE	P	PHet
10q24.33	SH3PXD2A	rs10786772	10	105610326	G	A	-0.04474	0.018013	0.0130003	-0.041968	0.018101	0.0204197	-0.036391	0.018158	0.0450561	-0.052788	0.017841	0.00308837	0.9335
8p23.1	TNKS	rs11249945	8	9628753	G	A	0.02452	0.01855	0.186224	0.03701	0.018314	0.0432944	0.011352	0.018261	0.53417	0.030346	0.017954	0.0909881	0.7844
10p14	ECHDC3	rs11257311	10	11804452	T	G	0.01873	0.019374	0.333664	-0.0090794	0.019465	0.640895	-0.0050102	0.019496	0.79719	0.0099586	0.019108	0.602245	0.7197
15q22.31	RASL12	rs12443113	15	65355468	G	A	-0.03744	0.01768	0.034205	-0.037856	0.017715	0.0326024	-0.054532	0.017443	0.00177023	-0.020972	0.017269	0.224583	0.5999
14q32.11	CCDC88C	rs1285847	14	91884655	T	C	-0.043236	0.017559	0.0138039	-0.02783	0.017496	0.111689	-0.035853	0.017679	0.0425603	-0.033529	0.017295	0.0525436	0.9408
16q24.2	C16orf95	rs12921170	16	87227397	G	A	0.059164	0.017499	0.000722243	0.052265	0.017584	0.00295574	0.081047	0.017879	5.81288e-06	0.058247	0.017244	0.000730649	0.6795
5q14.2	VCAN	rs17205972	5	82859065	G	T	0.065572	0.021674	0.00248324	0.076829	0.021821	0.000430126	0.077437	0.022252	0.00050141	0.034364	0.021823	0.115333	0.4651
16q12.1	SALL1	rs1948948	16	51442679	C	T	-0.041157	0.017432	0.0182256	-0.053538	0.017482	0.00219523	-0.059047	0.017675	0.000835653	-0.039949	0.017384	0.0215599	0.8355
5q23.2	LOC100505841	rs2303655	5	121518378	T	C	-0.022947	0.021599	0.288049	-0.03304	0.021798	0.129586	-0.033812	0.022426	0.131628	-0.034961	0.021926	0.110824	0.9782
17q25.1	TRIM65	rs34974290	17	73888354	G	A	0.13444	0.021588	4.73834e-10	0.098051	0.022375	1.17504e-05	0.12383	0.022486	3.65037e-08	0.08608	0.021966	8.8997e-05	0.3726
10q24.33	SH3PXD2A	rs4630220	10	105459116	G	A	-0.070724	0.01961	0.000310322	-0.07685	0.01942	7.58142e-05	0.001368	0.01961	0.944384	-0.05712	0.019385	0.0032128	0.01844
13q34	COL4A2	rs55940034	13	111043309	A	G	0.0015537	0.019559	0.936685	0.025428	0.0194	0.189952	0.040296	0.019322	0.0370241	0.028345	0.019032	0.1364	0.5548
22q12.1	MN1	rs5762197	22	27887471	A	C	0.047455	0.018847	0.0118054	0.058084	0.01895	0.00217584	0.039802	0.019563	0.0418957	0.047512	0.018886	0.0118788	0.9278
2q32.1	CALCRL	rs62172472	2	188028317	G	A	-0.022138	0.022085	0.316151	-0.043666	0.02158	0.043027	-0.071347	0.022046	0.00121099	-0.077809	0.021518	0.000299195	0.2453
17q21.31	NMT1	rs6503417	17	43144218	T	C	0.076471	0.018394	3.21907e-05	0.065202	0.018045	0.000302324	0.058883	0.018277	0.00127433	0.062913	0.017576	0.000344274	0.9172
1q41	KCNK2	rs6540873	1	215137222	A	C	-0.03758	0.017884	0.0356129	-0.025333	0.017916	0.157366	0.00040981	0.018028	0.981864	-0.020825	0.017701	0.2394	0.5071
6q25.1	PLEKHG1	rs6940540	6	151018909	T	G	0.063197	0.018158	0.000500676	0.018014	0.017817	0.311989	0.063519	0.017682	0.000327776	0.071455	0.0175	4.44307e-05	0.1316
8p23.1	XKR6	rs7004825	8	11031472	T	C	-0.048668	0.017663	0.00586268	-0.044517	0.017268	0.00993724	-0.020444	0.017637	0.246393	-0.039843	0.017173	0.0203357	0.6807
10q24.33	SH3PXD2A-AS1	rs71471298	10	105507145	C	T	0.047424	0.028251	0.0932171	0.10312	0.027862	0.000214668	0.026204	0.028126	0.35151	0.077726	0.026437	0.00328163	0.2223
14q32.2	DEGS2	rs7147568	14	100611949	C	T	-0.049228	0.018722	0.00855307	-0.032796	0.018801	0.0810937	-0.031633	0.018808	0.09259	-0.060707	0.018391	0.000963725	0.6391
14q22.1	NID2	rs72680374	14	52604843	T	A	-0.033544	0.018313	0.0669955	-0.050163	0.018341	0.00623765	-0.037883	0.018753	0.0433727	-0.010885	0.018209	0.549986	0.49
8p23.1	SGK223	rs73184312	8	8179639	G	A	-0.061539	0.019394	0.00150823	-0.058516	0.019381	0.00253405	-0.063655	0.019671	0.00121225	0.0039996	0.01913	0.83439	0.03401
2p21	HAAO	rs73923006	2	43132224	G	C	-0.068129	0.021527	0.00155181	-0.054909	0.022116	0.0130364	-0.029345	0.022283	0.187864	-0.056408	0.022035	0.0104694	0.6481
2p16.1	EFEMP1	rs7596872	2	56128091	C	A	0.10506	0.028557	0.000234189	0.073897	0.028945	0.0106795	0.15258	0.02949	2.29187e-07	0.13862	0.029231	2.11383e-06	0.2218
2q33.2	CARF1	rs7603972	2	203780515	A	G	-0.063399	0.026182	0.0154578	-0.05769	0.026623	0.0302407	-0.092815	0.026997	0.000586083	-0.024036	0.02587	0.352834	0.3305
1p22.2	PKN2	rs786921	1	89286673	G	A	0.043412	0.017849	0.0150082	0.028465	0.017958	0.112946	0.053429	0.017648	0.00246601	0.01246	0.017501	0.47649	0.3767
3q27.1	KLHL24	rs830179	3	183380035	G	A	-0.080608	0.018846	1.89264e-05	-0.038136	0.019026	0.0450256	-0.072378	0.018751	0.000113408	-0.032443	0.018588	0.0809199	0.1751
wGRS							1.06944	0.0769695	4.63618e-43	0.954709	0.0778383	4.49017e-34	1.04364	0.0784423	1.09401e-39	0.938352	0.0781408	9.44033e-33	NA
