# Supplementary material for: Cerebral small vessel disease genomics and its implications across the lifespan
Source: Nat Commun. 2020 Dec 8;11:6285. doi: 10.1038/s41467-020-19111-2 (PMC7722866; doi:10.1038/s41467-020-19111-2)
Supplement: Supplementary file 14 — Supplementary Data 11 [file 41467_2020_19111_MOESM14_ESM.xlsx]

## Sheet: Suppl. Data-11
Supplementary Data 11. Suggestive associations of genetic loci with White Matter Hyperintensity (WMH) volume at 5x10-8<p<5x10-6
							Main effects *												JMA
							Model 1 EUR (N=48,454)			Model 1 Overall (N=50,970)			Model 2: Model 1 + HTN EUR (N=46,055)			Model 2: Model 1 + HTN Overall (N=48,524)			EUR (N=46,055)	Overall (N=48,524)
Region	Position (hg19)	Nearest Gene	SNP	Function	EA/OA	EAF	β	SE	P	β	SE	P	β	SE	P	β	SE	P	P	P
17q24.1	62986561	AMZ2P1	rs12941507	intergenic	c/t	0.91	0.0555	0.0103	6.533e-08	0.0561	0.0105	8.03e-08	0.0548	0.0104	1.448e-07	0.055	0.0105	1.747e-07	2.562e-07	3.635e-07
8p23.1	11071057	XKR6	rs6987059	intergenic	a/g	0.5678	0.0311	0.0058	8.508e-08	0.0312	0.0059	1.575e-07	0.031	0.0059	1.495e-07	0.031	0.006	2.63e-07	3.686e-07	8.981e-07
19q13.32	45411941	APOE	rs429358	exonic	c/t	0.8556	0.0447	0.0084	1.132e-07	0.0445	0.0085	1.888e-07	0.0401	0.0086	2.969e-06	0.0399	0.0087	4.532e-06	1.819e-05	4.212e-05
1q21.3	150571149	MCL1	rs11204676	intergenic	t/c	0.3239	0.0359	0.0068	1.393e-07	0.0345	0.007	6.928e-07	0.0338	0.007	1.237e-06	0.0328	0.0071	4.375e-06	6.192e-06	3.232e-05
12q22	96027873	PGAM1P5	rs10859915	intergenic	t/c	0.4072	0.0319	0.0061	1.706e-07	0.0335	0.0062	6.004e-08	0.028	0.0062	6.015e-06	0.03	0.0063	1.643e-06	2.485e-05	6.941e-06
16q24.1	86609302	FOXL1	rs7199751	intergenic	t/c	0.2246	0.0369	0.0071	1.841e-07	0.0343	0.0072	1.832e-06	0.0369	0.0072	2.857e-07	0.0337	0.0073	3.441e-06	8.363e-07	1.077e-05
1p22.2	89286673	PKN2	rs786921	intronic	a/g	0.6019	0.0333	0.0065	2.522e-07	0.0306	0.0066	3.615e-06	0.0365	0.0066	2.968e-08	0.0339	0.0067	3.829e-07	1.743e-05	9.171e-05
17p11.2	19217261	EPN2	rs11652784	intronic	t/c	0.8044	0.0409	0.0081	3.9e-07	0.041	0.0082	6.75e-07	0.0398	0.0083	1.404e-06	0.04	0.0084	2.014e-06	3.581e-05	5.499e-05
10q26.13	124233181	HTRA1	rs79043147	intronic	t/c	0.0686	0.0583	0.0115	4.071e-07	0.0583	0.0119	1.035e-06	0.0576	0.0117	7.857e-07	0.0576	0.0121	2.005e-06	1.626e-05	3.827e-05
1q42.2	234632369	TARBP1	rs6586390	intergenic	a/g	0.5081	0.0285	0.0057	5.07e-07	0.0284	0.0058	1.034e-06	0.0295	0.0058	3.176e-07	0.0291	0.0059	7.639e-07	2.11e-06	6.037e-06
6p21.33	31478986	MICB	rs2246618	downstream	c/t	0.3118	0.0307	0.0062	6.534e-07	0.03	0.0063	1.774e-06	0.029	0.0063	3.751e-06	0.0286	0.0064	6.683e-06	1.836e-05	3.324e-05
1q22	155878106	RIT1	rs12144175	intronic	t/c	0.2513	0.0323	0.0065	7.157e-07	0.0295	0.0066	6.585e-06	0.034	0.0066	2.846e-07	0.0312	0.0066	2.55e-06	4.821e-07	3.662e-06
17q24.3	68294991	KCNJ2	rs2529683	intergenic	c/t	0.6378	0.0291	0.0059	7.697e-07	0.0283	0.006	2.032e-06	0.0272	0.006	5.257e-06	0.0263	0.006	1.342e-05	9.431e-05	0.0002564
6q22.31	125943236	LOC643623	rs2326187	intergenic	t/a	0.7878	0.034	0.0069	9.144e-07	0.0269	0.0069	9.688e-05	0.035	0.007	6.196e-07	0.0277	0.007	7.152e-05	1.908e-06	0.0003212
6q14.3	85712376	TBX18	rs78423498	intergenic	t/c	0.934	0.0563	0.0115	1.031e-06	0.0557	0.0118	2.265e-06	0.0528	0.0116	5.672e-06	0.0521	0.0118	1.06e-05	9.693e-06	9.98e-06
3p24.3	21831940	ZNF385D	rs55794313	intergenic	t/a	0.1902	0.0353	0.0072	1.097e-06	0.0336	0.0073	4.379e-06	0.0357	0.0073	1.126e-06	0.0345	0.0074	3.146e-06	2.798e-06	9.955e-06
10q26.2	127679232	FANK1	rs7914095	intronic	c/g	0.6813	0.0297	0.0061	1.304e-06	0.0294	0.0062	2.004e-06	0.0294	0.0062	2.233e-06	0.0291	0.0063	3.49e-06	3.744e-06	1.298e-05
22q13.31	45815576	RIBC2	rs112587279	intronic	g/a	0.1608	0.0376	0.0078	1.333e-06	0.036	0.008	6.489e-06	0.0381	0.0079	1.417e-06	0.0361	0.0081	7.256e-06	6.151e-06	3.45e-05
2p16.1	55873385	PNPT1	rs7584120	intronic	g/c	0.8902	0.0487	0.0101	1.436e-06	0.0511	0.0099	2.147e-07	0.0465	0.0103	6.752e-06	0.0494	0.01	7.74e-07	1.497e-05	3.184e-06
3q11.2	96344400	EPHA6	rs4346561	intergenic	t/c	0.2463	0.0325	0.0068	1.672e-06	0.0297	0.0068	1.367e-05	0.0303	0.0069	1.039e-05	0.0275	0.0069	7.057e-05	9.001e-05	0.0005162
1q41	215141570	KCNK2	rs10494988	intergenic	c/t	0.3741	0.0281	0.0059	1.727e-06	0.0282	0.006	2.384e-06	0.0271	0.006	5.504e-06	0.0274	0.0061	5.914e-06	5.526e-05	5.819e-05
22q11.23	24602476	GGT5	rs5760255	intergenic	a/g	0.8426	0.0384	0.008	1.731e-06	0.034	0.008	2.114e-05	0.0369	0.0082	5.886e-06	0.0318	0.0082	9.851e-05	2.139e-05	0.0004386
9q31.3	114057475	OR2K2	rs72607186	intergenic	a/c	0.0458	0.0657	0.0138	1.831e-06	0.0657	0.0143	4.489e-06	0.0583	0.014	2.949e-05	0.0583	0.0145	5.81e-05	0.0008043	0.001391
10p12.33	18712250	CACNB2	rs4748463	intronic	a/g	0.533	0.0268	0.0056	1.957e-06	0.027	0.0057	2.099e-06	0.0247	0.0057	1.531e-05	0.0251	0.0058	1.331e-05	5.956e-05	6.901e-05
6p22.1	27739380	LOC100131289	rs742047	intergenic	a/g	0.764	0.0316	0.0067	2.29e-06	0.0341	0.0068	5.088e-07	0.0318	0.0068	2.943e-06	0.0344	0.0069	5.338e-07	8.384e-06	2.526e-06
18q12.3	42437314	SETBP1	rs614797	intronic	t/a	0.6411	0.031	0.0066	2.291e-06	0.0292	0.0067	1.305e-05	0.0334	0.0067	6.068e-07	0.0312	0.0068	3.931e-06	8.481e-05	0.000326
9q31.3	113784557	LPAR1	rs10980694	intronic	t/c	0.8751	0.041	0.0087	2.299e-06	0.0403	0.009	7.177e-06	0.0413	0.0088	2.616e-06	0.0413	0.0091	5.342e-06	8.847e-06	2.212e-05
4q13.3	70599073	SULT1B1	rs1847366	intronic	c/t	0.4313	0.0299	0.0064	2.682e-06	0.0282	0.0065	1.432e-05	0.0266	0.0065	4.288e-05	0.0248	0.0066	0.0001659	0.008527	0.01877
11q13.1	65541215	AP5B1	rs2508303	downstream	a/c	0.4707	0.0268	0.0057	2.722e-06	0.025	0.0058	1.521e-05	0.0254	0.0058	1.19e-05	0.0237	0.0059	5.186e-05	4.638e-05	0.00018
5q13.2	72277724	FCHO2	rs258887	intronic	a/c	0.5405	0.0294	0.0063	2.902e-06	0.0281	0.0064	1.205e-05	0.0303	0.0064	2.386e-06	0.0288	0.0065	9.692e-06	0.0001109	0.0004233
6q24.1	142563242	VTA1	rs225748	intergenic	c/g	0.7582	0.0316	0.0068	3.123e-06	0.0323	0.0069	2.698e-06	0.0325	0.0069	2.282e-06	0.0328	0.007	2.347e-06	1.709e-05	2.062e-05
6p25.3	1366855	FOXF2	rs74597754	intergenic	g/a	0.908	0.0477	0.0103	3.218e-06	0.0459	0.0107	1.683e-05	0.0497	0.0104	1.929e-06	0.0479	0.0107	8.28e-06	1.359e-05	3.231e-05
18q21.2	50219520	DCC	rs72914247	intronic	a/g	0.1266	0.0395	0.0085	3.318e-06	0.0386	0.0087	9.776e-06	0.0434	0.0086	4.819e-07	0.0422	0.0088	1.623e-06	2.049e-06	9.351e-06
12q22	95500635	FGD6	rs61938198	intronic	a/g	0.6871	0.0286	0.0062	3.749e-06	0.0278	0.0063	1.138e-05	0.0286	0.0063	5.331e-06	0.0278	0.0064	1.495e-05	2.131e-05	6.158e-05
5q11.2	56095586	MAP3K1	rs6871246	intergenic	t/c	0.1057	0.0431	0.0093	3.832e-06	0.0405	0.0094	1.759e-05	0.0449	0.0095	2.18e-06	0.0419	0.0096	1.287e-05	5.249e-06	2.822e-05
12q24.11	110237771	TRPV4	rs59596837	intronic	g/a	0.7502	0.0303	0.0066	3.927e-06	0.0295	0.0066	8.551e-06	0.0305	0.0067	4.637e-06	0.0297	0.0067	9.188e-06	2.4e-05	5.11e-05
3q26.31	171596609	TMEM212	rs11914354	intergenic	a/c	0.2333	0.0309	0.0067	4.407e-06	0.0304	0.0069	9.925e-06	0.0323	0.0068	2.235e-06	0.0322	0.007	3.709e-06	3.436e-06	6.466e-06
5q12.1	60683123	ZSWIM6	rs11738493	intronic	c/t	0.1394	0.042	0.0092	4.606e-06	0.0396	0.0094	2.687e-05	0.043	0.0094	4.223e-06	0.0405	0.0096	2.504e-05	0.0005278	0.001521
