# Supplementary material for: Cerebral small vessel disease genomics and its implications across the lifespan
Source: Nat Commun. 2020 Dec 8;11:6285. doi: 10.1038/s41467-020-19111-2 (PMC7722866; doi:10.1038/s41467-020-19111-2)
Supplement: Supplementary file 15 — Supplementary Data 12 [file 41467_2020_19111_MOESM15_ESM.xlsx]

## Sheet: Suppl.Data-12
Supplementary Data 12. Loci reaching gene-based significance (P-value < 2.77E-06) from the MAGMA analysis
Locus	Chr	Start	Stop	Status *	NSNPS	N	ZSTAT	P
TRIM65	17	73876416	73893084	GWAS locus	47	48020	11.478	8.4609e-31
TRIM47	17	73870242	73874656	GWAS locus	10	46762	11.042	1.2016e-28
WBP2	17	73841780	73852588	GWAS locus	20	44700	10.86	8.9775e-28
RP11-552F3.12	17	73894726	73926210	GWAS locus	38	47213	9.159	2.6188e-20
SH3PXD2A	10	105348285	105615301	GWAS locus	582	46663	8.5016	9.348e-18
MRPL38	17	73894724	73905899	GWAS locus	14	46908	8.4624	1.3096e-17
FBF1	17	73905655	73937221	GWAS locus	41	47518	8.1925	1.2791e-16
GALK1	17	73747675	73761792	GWAS locus	12	46571	8.0235	5.1378e-16
UNC13D	17	73823306	73840798	GWAS locus	52	46935	7.8598	1.9243e-15
PLEKHG1	6	150920999	151164799	GWAS locus	777	47031	7.6711	8.5265e-15
C16orf95	16	87117168	87351022	GWAS locus	787	46953	7.4522	4.5889e-14
DCAKD	17	43100708	43138473	GWAS locus	93	47895	7.3043	1.3936e-13
NMT1	17	43128978	43186384	GWAS locus	165	47937	7.2825	1.6381e-13
UNK	17	73780681	73821886	GWAS locus	72	46777	7.2815	1.6503e-13
H3F3B	17	73772515	73781974	GWAS locus	17	45272	6.9527	1.7914e-12
ICA1L	2	203640690	203736708	GWAS locus	157	47510	6.5731	2.4635e-11
WDR12	2	203739505	203879521	GWAS locus	221	47054	6.5113	3.7257e-11
CARF	2	203776937	203851786	GWAS locus	113	47494	6.3891	8.343e-11
CALCRL	2	188207856	188313187	GWAS locus	215	46477	6.3121	1.3766e-10
ACOX1	17	73937588	73975515	GWAS locus	101	47174	6.192	2.9712e-10
OBFC1	10	105642300	105677963	GWAS locus	87	47295	5.9445	1.3868e-09
KLHL24	3	183353356	183402265	GWAS locus	164	47637	5.9247	1.564e-09
TFPI	2	188328957	188430487	GWAS locus	207	46900	5.9143	1.6664e-09
EVPL	17	74000583	74023533	GWAS locus	34	47171	5.9073	1.7385e-09
PLCD3	17	43186335	43210721	GWAS locus	57	47234	5.7432	4.6447e-09
MSRA	8	9911778	10286401	Novel	1417	47110	5.6762	6.8865e-09
NEURL1	10	105253736	105352309	GWAS locus	240	47068	5.6715	7.0792e-09
NBEAL1	2	203879602	204091101	GWAS locus	216	46502	5.4508	2.5077e-08
ZNF474	5	121465208	121515312	GWAS locus	39	46935	5.4079	3.1878e-08
XKR6	8	10753555	11058875	GWAS locus	908	47422	5.3029	5.6976e-08
VCAN	5	82767284	82878122	GWAS locus	226	45198	5.2823	6.3776e-08
EFEMP1	2	56093102	56151274	GWAS locus	165	45528	5.2196	8.9647e-08
SMEK1	14	91923955	91976898	GWAS locus	103	46677	5.1461	1.33e-07
ACBD4	17	43209967	43221548	Novel	12	47491	5.1079	1.6286e-07
BLK	8	11351510	11422113	Novel	228	47359	4.8836	5.2086e-07
GJC1	17	42875816	42908184	Novel	46	46683	4.834	6.69e-07
PSD3	8	18384811	18942240	Novel	2326	47437	4.8282	6.888e-07
APOE	19	45409011	45412650	Novel	4	42102	4.781	8.7229e-07
KBTBD13	15	65369154	65372276	GWAS locus	8	48294	4.7703	9.1992e-07
SGK223	8	8175258	8244008	GWAS locus	236	47267	4.7311	1.1167e-06
RASL12	15	65345679	65369028	GWAS locus	29	48050	4.7145	1.2116e-06
FANK1	10	127585108	127698161	Novel	256	46516	4.7091	1.2443e-06
KIF18B	17	43002077	43025082	Novel	59	47153	4.7029	1.2822e-06
C8orf12	8	11225911	11296167	Novel	280	47232	4.7022	1.2869e-06
ERI1	8	8859657	8974256	Novel	382	47451	4.6416	1.7284e-06
HEXIM2	17	43238067	43247407	Novel	7	47228	4.6229	1.8924e-06
RP11-178L8.4	16	87336482	87367879	Novel	107	46484	4.613	1.9849e-06
CCDC88C	14	91737667	91884188	GWAS locus	293	46189	4.6049	2.0629e-06
AL133373.1	14	92038788	92041383	Novel	6	43899	4.5935	2.1796e-06
