# Supplementary material for: Cerebral small vessel disease genomics and its implications across the lifespan
Source: Nat Commun. 2020 Dec 8;11:6285. doi: 10.1038/s41467-020-19111-2 (PMC7722866; doi:10.1038/s41467-020-19111-2)
Supplement: Supplementary file 16 — Supplementary Data 13 [file 41467_2020_19111_MOESM16_ESM.xlsx]

## Sheet: Suppl.Data-13
Supplementary Data 13. Association status of GW associated White Matter Hyperintensity (WMH) loci with related vascular and neurological traits
		Overlapping trait statistics
Lead WMH SNP	Nearest Gene	Trait	SNP	R2 *	EA	Chr	Position (hg19)	β†	P
rs6503417	NMT1	SBP	rs7213273	0.85283	A	17	43155914	-0.4	6.24e-37
		PP	rs12948326	0.739238	T	17	43188117	-0.2299	1.24e-26
		DBP	rs7213273	0.85283	A	17	43155914	-0.1802	3.58e-23
rs786921	PKN2	SBP	rs786923	0.787339	T	1	89242954	-0.3082	2.83e-23
		PP	rs786923	0.787339	T	1	89242954	-0.1984	3.98e-21
		DBP	rs12035750	0.714754	T	1	89332099	-0.1154	1.19e-10
		BMI	rs7551732	0.638395	A	1	89139041	-0.0069	7.2e-05
rs73923006	HAAO	DBP	rs77516603	0.619493	G	2	43172724	0.2101	7.66e-21
		SBP	rs77516603	0.619493	G	2	43172724	0.3142	1.05e-15
		PP	rs11680958	0.932036	C	2	43148018	0.1008	0.0001139
rs11249945	TNKS	BMI	rs1394	0.753969	G	8	9511654	0.0154	2.8e-19
		DBP	rs4075359	0.691165	T	8	9487813	0.1448	7.39e-16
		SBP	rs6990418	0.723636	G	8	9422006	0.2508	1.4e-15
		PP	rs10093915	0.678474	C	8	9674181	0.157	1.67e-13
		SMKindex	rs13262031	0.618131	T	8	9389241	0.00855242	3.6e-09
		T2D	rs6601327	0.590884	G	8	9395532	0.0308	7.03e-05
rs6940540	PLEKHG1	DBP	rs275351	0.662299	T	6	151015996	0.1392	7.97e-16
		SBP	rs275351	0.662299	T	6	151015996	0.1838	1.06e-09
rs7603972	NBEAL1/CARF1	PP	rs72928605	0.940663	A	2	203832120	-0.2447	3.62e-15
		LDL	rs140244541	0.891384	G	2	203808532	0.049783	5.51e-09
		SVS	rs188186531	0.881166	A	2	204062728	0.1985	1.6e-07
		SMKindex	rs12693975	0.729444	A	2	203720745	0.0104502	4.1e-09
		BMI	rs4675310	0.979892	A	2	203880834	0.0105	1.5e-05
		AD	rs4673240	0.843306	T	2	203783009	0.0133154	2.87e-05
		SBP	rs4673240	0.843306	T	2	203783009	-0.1843	3.79e-05
		T2D	rs72932716	0.990025	T	2	203642244	0.0453	0.0001238
rs73184312	SGK223	SBP	rs2945236	0.512123	A	8	8168394	0.2388	3.96e-15
		BMI	rs7004604	0.584949	G	8	8133891	0.0126	1.2e-12
		PP	rs2945236	0.512123	A	8	8168394	0.1344	7.26e-11
		DBP	rs793510	0.602741	A	8	8138455	0.1118	3.34e-10
		T2D	rs7841082	0.560512	C	8	8168987	0.042	4.94e-08
rs7596872	EFEMP1	PP	rs7596872	1	A	2	56128091	-0.27	1.31e-14
		SBP	rs80028351	0.664561	T	2	56161869	-0.2273	1.95e-06
rs34974290	TRIM65	DBP	rs3744021	0.593371	A	17	73871911	-0.1352	2.01e-12
		SBP	rs3744021	0.593371	A	17	73871911	-0.2181	5.72e-11
		BMI	rs3744017	0.943065	A	17	73871467	0.0126	1.5e-08
		PP	rs7222757	0.618839	C	17	73888427	-0.0883	9.18e-05
rs4630220	SH3PXD2A sub signal	DBP	rs4630220	1	G	10	105459116	0.13	2.75e-11
		PP	rs61871257	0.524452	T	10	105324242	-0.1238	9.7e-07
rs10786772	SH3PXD2A	SBP	rs12573103	0.54402	G	10	105639241	-0.1911	2.64e-10
		PP	rs12573103	0.54402	G	10	105639241	-0.1201	5.23e-09
		AS	rs10883926	0.771715	A	10	105608838	0.0503	8.15e-08
		IS	rs10883926	0.771715	A	10	105608838	0.0455	7.86e-06
rs55940034	COL4A2	DBP	rs55940034	1	G	13	111043309	0.1015	1.32e-07
		SVS	rs9515201	0.949614	A	13	111040798	0.1195	1.34e-06
		LDL	rs9521734	0.602359	T	13	111037289	-0.028034	5.84e-06
		Deep ICH	rs9521733	0.600189	C	13	111034542	0.2556	3.21e-05
rs2303655	LOC100505841	IS	rs17148926	0.884723	A	5	121510586	0.0694	7.09e-07
		AS	rs11957829	0.915738	A	5	121515195	0.0616	1.51e-06
rs62172472	CALCRL	DBP	rs840611	0.510931	A	2	188198446	0.0901	6.63e-07
		SBP	rs840611	0.510931	A	2	188198446	0.1401	9.13e-06
		IS	rs11903296	0.576155	A	2	188291723	0.044	3.22e-05
		BMI	rs13404250	0.516642	C	2	188116196	0.0072	3.6e-05
rs7147568	DEGS2	PP	rs55989340	0.628279	G	14	100635222	0.1164	9.65e-07
		SBP	rs55989340	0.628279	G	14	100635222	0.137	8.79e-05
rs830179	KLHL24	BMI	rs6777400	0.742209	G	3	183352334	0.0107	1e-08
rs1285847	CCDC88C	T2D	rs1285848	0.62854	C	14	91884723	-0.0388	9.8e-07
rs71471298	SH3PXD2A-AS1	CES	rs11596328	0.85924	T	10	105493177	0.1382	3.04e-06
rs12443113	RASL12	DBP	rs2241858	0.505602	G	15	65358045	0.0705	7.53e-05
rs7004825	XKR6	SBP	rs10107145	0.587277	A	8	10758213	0.342	2.293e-29
		BMI	rs6985109	0.592935	G	8	10761585	0.0177	1.5e-26
		DBP	rs10107145	0.587277	A	8	10758213	0.1607	3.021e-20
		PP	rs6985109	0.592935	G	8	10761585	0.1755	1.629e-17
		T2D	rs2409742	0.786859	C	8	11069960	0.0448	8.369e-09
		SMKindex	rs35910832	0.675939	T	8	10813197	0.00730927	1.5e-07
		TG	rs2409714	0.551783	A	8	11010118	-0.025892	1.6e-05
