# Supplementary material for: Cerebral small vessel disease genomics and its implications across the lifespan
Source: Nat Commun. 2020 Dec 8;11:6285. doi: 10.1038/s41467-020-19111-2 (PMC7722866; doi:10.1038/s41467-020-19111-2)
Supplement: Supplementary file 17 — Supplementary Data 14 [file 41467_2020_19111_MOESM17_ESM.xlsx]

## Sheet: Suppl.Data-14
Supplementary Data 14. LD score regression (LDSR) estimates of the genome-wide genetic correlation between White Matter Hyperintensities (WMH) and related vascular and neurological traits
Trait		LDSR			Genetic Covariance
Primary	Secondary	β	SE	P	Intercept	SE
WMH	AS	0.3886	0.0636	1.0245e-09	0.008	0.0047
	IS	0.3394	0.0632	7.8587e-08	0.0075	0.0048
	DBP	0.1764	0.0331	9.9911e-08	0.0331	0.0095
	SMKindex	0.1792	0.0359	5.994e-07	0.0059	0.0075
	BMI	0.1187	0.029	4.1277e-05	0.0006	0.0092
	SBP	0.1406	0.0356	7.8547e-05	0.0325	0.0103
	SVS	0.6548	0.1865	0.0004	-0.0017	0.0048
	GCF	-0.1114	0.0312	0.0004	-0.0175	0.0066
	VTE	0.2966	0.0961	0.002	-0.0075	0.0056
	T2D	0.1354	0.0469	0.0039	-0.0064	0.0093
	Deep ICH	0.3972	0.1474	0.0071	0.0039	0.0055
	HBA1C	0.1148	0.0542	0.0343	-0.0111	0.0054
	PP	0.0643	0.0348	0.0649	0.02	0.0096
	CE	0.0941	0.0827	0.2549	0.0149	0.0052
	AD	0.0931	0.085	0.2736	0.0046	0.0069
	LAS	0.5181	0.6452	0.422	-0.0015	0.005
	Lobar ICH	0.2349	0.3752	0.5313	0.0022	0.0052
	LDL	0.0452	0.0748	0.5458	0.0007	0.0069
	HDL	-0.0161	0.0546	0.7679	-0.0056	0.006
	TG	-0.011	0.0592	0.8524	0.0055	0.0071
	Migraine	0.009	0.0553	0.8712	0.0015	0.0058
