# Supplementary material for: Cerebral small vessel disease genomics and its implications across the lifespan
Source: Nat Commun. 2020 Dec 8;11:6285. doi: 10.1038/s41467-020-19111-2 (PMC7722866; doi:10.1038/s41467-020-19111-2)
Supplement: Supplementary file 18 — Supplementary Data 15 [file 41467_2020_19111_MOESM18_ESM.xlsx]

## Sheet: Suppl.Data-15
Supplementary Data 15. Regional genetic overlap between White Matter Hyperintensity (WMH) and related vascular and neurological traits with high probability (> 90%), using a Bayesian pairwise GWAS approach
Trait		Associated region				GWAS-PW	ρHESS
Primary	Secondary	Chr	Start	Stop	Nearest Gene *	PPA3	ZSTAT	P
WMH	AS	10	104380686	106694980	SH3PXD2A	0.990898	4.1504	3.3196e-05
	AS	5	120452166	122556845	LOC100505841	0.997069	1.259	0.20805
	AS	7	149891193	150708850	NOS3	0.996743	1.6264	0.10385
	BMI	17	72681941	74373646	TRIM47	0.942691	6.124	9.1239e-10
	BMI	3	21645256	22202213	ZNF385D	0.960562	-2.2976	0.021586
	CE	7	149891193	150708850	NOS3	0.961422	1.681	0.092763
	DBP	1	88128663	90065471	PKN2	0.965697	-0.17642	0.85996
	DBP	17	18858057	21284223	EPN2	0.979429	2.6696	0.0075951
	DBP	10	19718264	22763709	PLXDC2	0.933081	-0.25775	0.7966
	DBP	12	115503493	117086319	TBX3	0.96557	1.5554	0.11985
	GCF	16	53394465	55901284	RBL2	0.968156	-1.3276	0.18432
	HDL	19	44744147	46101492	APOE	0.998946	-4.23	2.3365e-05
	IS	2	185280417	189881066	CALCRL	0.932896	1.923	0.05448
	IS	10	104380686	106694980	SH3PXD2A	0.97926	3.5405	0.00039933
	IS	5	120452166	122556845	LOC100505841	0.997852	1.6803	0.092894
	IS	7	149891193	150708850	NOS3	0.996242	1.5706	0.11628
	IS	10	123901712	125866024	HTRA1	0.979864	1.4596	0.1444
	LDL	13	109816465	111223788	COL4A2	0.929832	0.76173	0.44622
	LDL	1	149815536	151538366	GOLPH3L	0.906957	-1.6698	0.094953
	PP	11	128189514	130339312	ADAMTS8	0.952474	2.3281	0.019907
	PP	2	54687254	56202116	EFEMP1	0.947394	-2.882	0.0039511
	PP	1	88128663	90065471	PKN2	0.903048	-1.1654	0.24386
	PP	22	44996472	46463431	RIBC2	0.954515	-2.9054	0.0036674
	PP	6	24852751	25684405	LRRC16A	0.928403	-2.6841	0.0072722
	PP	16	80297861	81766808	CDYL2	0.929075	1.5503	0.12107
	PP	9	33602307	34642024	PTENP1	0.91108	1.9657	0.049338
	PP	12	115503493	117086319	TBX3	0.953358	0.77981	0.4355
	SBP	11	128189514	130339312	ADAMTS8	0.923294	2.057	0.039686
	SBP	12	115503493	117086319	TBX3	0.927269	1.4459	0.14821
	SVS	13	109816465	111223788	COL4A2	0.997887	1.9917	0.0464
	SVS	6	203722	1451582	FOXF2	0.988935	0.58798	0.55655
	SMKindex	19	44744147	46101492	APOE	0.92863	-0.88996	0.37349
	SMKindex	3	70450197	72528581	FOXP1	0.925745	-0.024198	0.98069
	SVS	5	120452166	122556845	LOC100505841	0.937329	1.8932	0.058336
	SVS	2	202821228	205799152	ALS2CR8	0.934021	3.1744	0.0015013
