# Supplementary material for: Cerebral small vessel disease genomics and its implications across the lifespan
Source: Nat Commun. 2020 Dec 8;11:6285. doi: 10.1038/s41467-020-19111-2 (PMC7722866; doi:10.1038/s41467-020-19111-2)
Supplement: Supplementary file 19 — Supplementary Data 16 [file 41467_2020_19111_MOESM19_ESM.xlsx]

## Sheet: Suppl. Data-16
Supplementary Data 16. Association between white matter hyperintensity (WMH) and neurological traits using mendelian randomization (MR) experiments
General			Before filtering				After filtering
Exposure	Outcome	Models*	β-IVW	SE-IVW	P	Q-Phet	β-IVW	SE-IVW	P	Q-Phet	β-MR-Egger	SE-MR-Egger	P	Q-Phet	QR	MR-Egger Intercept	P
WMH	SVS	Main effects (Model 1)	0.551	0.112	5.06e-05	2.05e-07	0.426	0.123	0.0025	0.306	0.405	0.394	0.304	0.252	1	0.001	0.97
WMH	AS	Main effects (Model 1)	0.216	0.045	6.65e-05	5.88e-08	0.199	0.05	0.00072	0.00504	0.531	0.261	0.0422	0.00904	0.917	-0.015	0.178
WMH	IS	Main effects (Model 1)	0.223	0.049	0.000132	5.55e-06	0.179	0.057	0.00486	0.0661	0.467	0.255	0.0674	0.081	0.93	-0.013	0.233
WMH	AD	Main effects (Model 1)	0.042	0.01	0.000506	0.0286	NA	NA	NA	NA	NA	NA	NA	NA	NA	NA	NA
WMH	deepICH	Main effects (Model 1)	1.225	0.352	0.0027	0.00763	1.018	0.359	0.0113	0.0422	2.897	1.719	0.092	0.053	0.923	-0.09	0.249
WMH	CE	Main effects (Model 1)	0.234	0.093	0.0186	0.00546	0.173	0.094	0.0778	0.0993	0.21	0.345	0.543	0.0771	0.999	-0.002	0.901
WMH	lobarICH	Main effects (Model 1)	0.529	0.351	0.148	0.654	NA	NA	NA	NA	NA	NA	NA	NA	NA	NA	NA
WMH	LAS	Main effects (Model 1)	0.128	0.12	0.296	0.91	NA	NA	NA	NA	NA	NA	NA	NA	NA	NA	NA
WMH	GCF	Main effects (Model 1)	-0.009	0.013	0.486	0.000996	-0.011	0.013	0.406	0.0511	0.038	0.051	0.461	0.0547	0.954	-0.002	0.316
