# Supplementary material for: Cerebral small vessel disease genomics and its implications across the lifespan
Source: Nat Commun. 2020 Dec 8;11:6285. doi: 10.1038/s41467-020-19111-2 (PMC7722866; doi:10.1038/s41467-020-19111-2)
Supplement: Supplementary file 20 — Supplementary Data 17 [file 41467_2020_19111_MOESM20_ESM.xlsx]

## Sheet: Suppl.Data-17
Supplementary Data 17. Association between vascular risk factors and white matter hyperintensity (WMH) using mendelian randomization (MR) experiments
General			Before filtering				After filtering
Exposure	Outcome	Models*	β-IVW	SE-IVW	P	Q-Phet	β-IVW	SE-IVW	P	Q-Phet	β-MR-Egger	SE-MR-Egger	P	Q-Phet	QR	MR-Egger Intercept	P
DBP	WMH	Main effects (Model 1)	0.018	0.002	1.79e-16	2.57e-71	0.019	0.002	5.47e-27	5.53e-07	0.017	0.005	0.000343	5.15e-07	0.999	0	0.531
DBP		Main effects (Model 2: Model 1 + HTN)	0.0117402	0.0014817	8.43769e-15	2.53978e-66	0.0120854	0.00153273	1.19904e-14	5.43102e-06	0.00880777	0.00461697	0.0564307	5.1623e-06	0.999274	0.001	0.475
DBP		Main effects (Model 1 in HTN strata)	0.014	0.003	5.26e-08	1.76e-28	0.013	0.003	4.57e-07	0.019	0.018	0.007	0.0114	0.0186	0.999	-0.001	0.447
DBP		Main effects (Model 1 in NT strata)	0.01	0.003	0.000177	4.59e-09	0.012	0.003	2.17e-05	0.0929	0.006	0.007	0.386	0.0913	0.999	0.001	0.437
SBP		Main effects (Model 1)	0.008	0.001	7.51e-11	2.45e-49	0.008	0.001	8.82e-16	4.39e-07	0.012	0.003	6.59e-06	5.61e-07	0.996	-0.001	0.111
SBP		Main effects (Model 2: Model 1 + HTN)	0.00360852	0.00087982	4.5692e-05	2.76184e-47	0.00450682	0.000904991	8.03649e-07	9.9394e-06	0.0105896	0.00273039	0.000105142	1.8774e-05	0.991542	-0.002	0.015
SBP		Main effects (Model 1 in HTN strata)	0.005	0.002	0.000422	1.06e-20	0.006	0.002	0.000333	0.000154	0.011	0.004	0.0187	0.000164	0.998	-0.002	0.221
SBP		Main effects (Model 1 in NT strata)	0.003	0.002	0.0476	9.29e-07	0.004	0.002	0.00711	0.088	0.01	0.004	0.0245	0.0918	0.998	-0.002	0.17
PP		Main effects (Model 1)	0.006	0.002	0.00155	1.14e-44	0.006	0.002	0.000573	0.00122	0.002	0.004	0.684	0.00122	0.998	0.001	0.356
PP		Main effects (Model 2: Model 1 + HTN)	0.00101822	0.00143361	0.477825	1.17586e-39	0.000664911	0.00150088	0.657928	0.0024165	-0.00115298	0.0045069	0.798085	0.002246	0.999675	0	0.67
PP		Main effects (Model 1 in HTN strata)	0.002	0.002	0.42	3.63e-17	0.003	0.003	0.184	0.000167	-0.002	0.008	0.75	0.000163	0.999	0.001	0.416
PP		Main effects (Model 1 in NT strata)	0.002	0.003	0.396	1.26e-05	0.002	0.003	0.431	0.137	0.011	0.008	0.149	0.141	0.998	-0.002	0.21
BMI		Main effects (Model 1)	0.018	0.027	0.505	1.23e-08	0.015	0.027	0.58	0.00103	0.058	0.084	0.486	0.000886	0.995	-0.001	0.567
T2D		Main effects (Model 1)	0.028	0.008	0.00094	1.1e-06	0.033	0.009	0.00036	0.00348	-0.048	0.032	0.129	0.0113	0.947	0.008	0.001
LDL		Main effects (Model 1)	-0.039	0.017	0.0245	0.00156	-0.029	0.017	0.0944	0.0314	0	0.035	0.998	0.0325	0.98	-0.002	0.324
HDL		Main effects (Model 1)	-0.033	0.015	0.0352	0.0359	NA	NA	NA	NA	NA	NA	NA	NA	NA	NA	NA
VTE		Main effects (Model 1)	0.018	0.009	0.0928	0.102	NA	NA	NA	NA	NA	NA	NA	NA	NA	NA	NA
TG		Main effects (Model 1)	-0.031	0.02	0.121	0.343	NA	NA	NA	NA	NA	NA	NA	NA	NA	NA	NA
MIGRAINE		Main effects (Model 1)	-0.077	0.02	0.000398	3.72e-05	-0.056	0.021	0.0105	0.216	0.035	0.067	0.599	0.257	0.942	-0.006	0.16
Hb1Ac		Main effects (Model 1)	0.0600174	0.0605419	0.321521	0.00568368	0.149702	0.0630369	0.0175566	0.575363	0.349111	0.142757	0.0144659	0.636301	0.947733	-0.003	0.115
SMKindex		Main effects (Model 1)	0.1368	0.0403748	0.000703372	0.00218979	0.130578	0.0416209	0.00170503	0.401318	-0.0338529	0.174069	0.8458	0.399391	0.991748	0.002	0.339
