# Supplementary material for: Cerebral small vessel disease genomics and its implications across the lifespan
Source: Nat Commun. 2020 Dec 8;11:6285. doi: 10.1038/s41467-020-19111-2 (PMC7722866; doi:10.1038/s41467-020-19111-2)
Supplement: Supplementary file 21 — Supplementary Data 18 [file 41467_2020_19111_MOESM21_ESM.xlsx]

## Sheet: Suppl. Data-18
Supplementary Data 18. Association between vascular risk factors (non-pleiotropic BP instruments) and white matter hyperintensity (WMH) using mendelian randomization (MR) experiments
General			Before filtering				After filtering
Exposure	Outcome	Models*	β-IVW	SE-IVW	P	Q-Phet	β-IVW	SE-IVW	P	Q-Phet	β-MR-Egger	SE-MR-Egger	P	Q-Phet	QR	MR-Egger Intercept	P
DBP	WMH	Main effects (Model 1)	0.018	0.003	5.05e-10	8.68e-30	0.014	0.003	2.89e-06	0.000336	-0.01	0.008	0.224	0.0019	0.95	0.004	0.002
DBP		Main effects (Model 2: Model 1 + HTN)	0.01005	0.0027528	0.00033216	3.32725e-26	0.00876061	0.00286675	0.00256461	0.000411586	-0.00942988	0.00793414	0.234629	0.00112936	0.969151	0.003	0.014
DBP		Main effects (Model 1 in HTN strata)	0.014	0.005	0.00233	4.06e-13	0.012	0.005	0.0143	0.26	0.008	0.011	0.496	0.246	0.999	0.001	0.733
DBP		Main effects (Model 1 in NT strata)	0.012	0.007	0.0978	0.00855	0.011	0.007	0.109	0.124	-0.018	0.017	0.299	0.151	0.985	0.004	0.052
SBP		Main effects (Model 1)	0.012	0.002	8.15e-10	3.08e-09	0.014	0.002	7.73e-12	0.0896	0.013	0.005	0.00312	0.0819	1	0	0.98
SBP		Main effects (Model 2: Model 1 + HTN)	0.00685711	0.00190218	0.000392138	1.50869e-09	0.00918039	0.00198284	6.6305e-06	0.078579	0.00892297	0.00464652	0.0548127	0.0716076	0.999988	0	0.962
SBP		Main effects (Model 1 in HTN strata)	0.01	0.003	0.00157	3.34e-07	0.016	0.003	6.35e-06	0.295	0.014	0.008	0.0717	0.279	1	0	0.916
SBP		Main effects (Model 1 in NT strata)	0.005	0.005	0.283	0.243	NA	NA	NA	NA	NA	NA	NA	NA	NA	-0.002	0.782
PP		Main effects (Model 1)	0.001	0.003	0.7	4.93e-06	0.003	0.003	0.363	0.0883	0.004	0.009	0.603	0.0811	1	0	0.806
PP		Main effects (Model 2: Model 1 + HTN)	-0.00455099	0.00291353	0.119818	9.13862e-06	-0.00132559	0.00295895	0.654645	0.0481803	0.00237518	0.00885274	0.788469	0.0444314	0.999027	-0.001	0.66
PP		Main effects (Model 1 in HTN strata)	-0.009	0.005	0.0697	0.00426	-0.012	0.005	0.0152	0.0601	-0.033	0.015	0.0278	0.069	0.989	0.004	0.086
PP		Main effects (Model 1 in NT strata)	-0.005	0.008	0.547	0.0951	NA	NA	NA	NA	NA	NA	NA	NA	NA	-0.002	0.355
