# Supplementary material for: Cerebral small vessel disease genomics and its implications across the lifespan
Source: Nat Commun. 2020 Dec 8;11:6285. doi: 10.1038/s41467-020-19111-2 (PMC7722866; doi:10.1038/s41467-020-19111-2)
Supplement: Supplementary file 22 — Supplementary Data 19 [file 41467_2020_19111_MOESM22_ESM.xlsx]

## Sheet: Suppl. Data-19
Supplementary Data 19. Tissue specific enrichment of White Matter Hyperintensity (WMH) risk loci using EPIGWAS and regulatory marks for promoter (H3K4me3) and enhancer (H3K4me1) binding
		WMH-Full summary statistics *		WMH-with no BP loci †
Tissue	Group	H3K4me1-P	H3K4me3-P	H3K4me1-P	H3K4me3-P
Esophagus	Digestive	0.002	0.4477	0.0483	0.2216
Breast vHMEC	Epithelial	0.0079	0.1645	0.0177	0.079
Fetal Muscle Trunk	Muscle	0.0128	0.6054	0.1385	0.8686
Neurosphere Cultured Cells Ganglionic Eminence Derived	Neurosph	0.0136	0.08	0.4493	0.0097
Brain Mid Frontal Lobe	Brain	0.0217	0.5601	0.6022	0.3815
Fetal Stomach	Digestive	0.0221	0.9395	0.0832	0.8299
HeLa-S3 Cervical Carcinoma	ENCODE2012	0.0252	0.067	0.1439	0.023
Foreskin Melanocyte Primary Cells skin01	Epithelial	0.0494	0.4932	0.0265	0.7215
Brain Inferior Temporal Lobe	Brain	0.0498	0.1646	0.3366	0.2773
Duodenum Smooth Muscle	Sm. Muscle	0.0616	0.3516	0.7439	0.7776
Gastric	Digestive	0.0642	0.9768	0.7473	0.86
CD34 Primary Cells	HSC & B-cell	0.0683	0.6632	0.7872	0.8714
Ovary	Other	0.0687	0.4502	0.4851	0.6039
CD8 Naive Primary Cells	Blood & T-cell	0.0957	0.9542	0.4042	0.8102
Rectal Mucosa.Donor 29	Digestive	0.1161	0.4508	0.5856	0.5523
H1 BMP4 Derived Mesendoderm Cultured Cells	ES-deriv	0.1359	0.6049	0.0276	0.8709
H1 Derived Mesenchymal Stem Cells	ES-deriv	0.1419	0.9548	0.0397	0.7737
NHLF Lung Fibroblasts	ENCODE2012	0.1512	0.7605	0.0969	0.9535
CD8 Memory Primary Cells	Blood & T-cell	0.1557	0.9277	0.0539	0.7457
Foreskin Melanocyte Primary Cells skin03	Epithelial	0.1588	0.1901	0.3154	0.624
Brain Cingulate Gyrus	Brain	0.1662	0.3822	0.0843	0.2399
Fetal Muscle Leg	Muscle	0.1696	0.7712	0.2512	0.8518
H9 Derived Neuronal Progenitor Cultured Cells	ES-deriv	0.1778	0.8464	0.0192	0.8683
hESC Derived CD56+ Ectoderm Cultured Cells	ES-deriv	0.1926	0.2511	0.049	0.0553
Adipose Derived Mesenchymal Stem Cell Cultured Cells	Mesench	0.2037	0.2455	0.2035	0.5977
CD56 Primary Cells	HSC & B-cell	0.2106	0.963	0.0802	0.766
4star	ESC	0.211	0.9721	0.1488	0.6326
Placenta Amnion	Other	0.242	0.1798	0.1053	0.0775
NH-A Astrocytes	ENCODE2012	0.2672	0.3111	0.1512	0.368
Stomach Smooth Muscle	Sm. Muscle	0.2676	0.8013	0.7183	0.5079
Lung	Other	0.2724	0.9423	0.1029	0.9517
HSMM Skeletal Muscle Myoblasts	ENCODE2012	0.3073	0.1088	0.4669	0.5286
CD3 Primary Cells Peripheral UW	Blood & T-cell	0.3123	0.9436	0.7867	0.7515
CD4+ CD25- IL17+ PMA-Ionomcyin stimulated Th17 Primary Cells	Blood & T-cell	0.3407	0.9641	0.6534	0.7146
Fetal Intestine Small	Digestive	0.345	0.712	0.176	0.7689
Foreskin Fibroblast Primary Cells skin02	Epithelial	0.3463	0.6082	0.6636	0.7327
Foreskin Fibroblast Primary Cells skin01	Epithelial	0.3526	0.1296	0.2354	0.2349
Brain Germinal Matrix	Brain	0.3543	0.4312	0.0525	0.3378
Adipose Nuclei	Adipose	0.4007	0.2999	0.87	0.1318
Peripheral Blood Mononuclear Primary Cells	Blood & T-cell	0.4022	0.2782	0.2143	0.3226
Thymus	Thymus	0.4231	0.4532	0.1175	0.3817
Colon Smooth Muscle	Sm. Muscle	0.4318	0.9533	0.5775	0.75
HUES48 Cell Line	ESC	0.4381	0.9833	0.0948	0.9048
NHEK-Epidermal Keratinocytes	ENCODE2012	0.4387	0.778	0.3797	0.6744
CD4+ CD25- CD45RO+ Memory Primary Cells	Blood & T-cell	0.4502	0.8803	0.2633	0.7751
Fetal Thymus	Thymus	0.453	0.9708	0.3319	0.8597
Brain Substantia Nigra	Brain	0.4537	0.1392	0.2114	0.887
Monocytes-CD14+ RO01746	ENCODE2012	0.4617	0.9621	0.1171	0.9324
Foreskin Keratinocyte Primary Cells skin03	Epithelial	0.4721	0.148	0.2735	0.1734
H1 Derived Neuronal Progenitor Cultured Cells	ES-deriv	0.4858	0.5738	0.5769	0.8419
Right Ventricle	Heart	0.4919	0.6416	0.373	0.5121
Muscle Satellite Cultured Cells	Myosat	0.492	0.1446	0.3587	0.0851
HMEC Mammary Epithelial	ENCODE2012	0.5077	0.0005	0.2042	0.0447
CD4+ CD25+ CD127- Treg Primary Cells	Blood & T-cell	0.5165	0.967	0.6706	0.6756
Colonic Mucosa	Digestive	0.52	0.0267	0.2348	0.5999
Fetal Placenta	Other	0.5249	0.9312	0.7639	0.9932
Osteoblasts	ENCODE2012	0.5257	0.7519	0.3667	0.7366
hESC Derived CD184+ Endoderm Cultured Cells	ES-deriv	0.538	0.5222	0.2008	0.969
CD19 Primary Cells Peripheral UW	HSC & B-cell	0.5381	0.37	0.8505	0.6781
Bone Marrow Derived Mesenchymal Stem Cell Cultured Cells	Mesench	0.5405	0.8626	0.2433	0.5875
Brain Angular Gyrus	Brain	0.5491	0.0249	0.5769	0.0091
Psoas Muscle	Muscle	0.5591	0.5907	0.1765	0.4952
Brain Hippocampus Middle	Brain	0.5606	0.033	0.7108	0.8219
Stomach Mucosa	Digestive	0.5612	0.8698	0.2361	0.9117
Fetal Brain Male	Brain	0.5704	0.7517	0.2717	0.9481
Aorta	Heart	0.5773	0.0413	0.383	0.042
Rectal Mucosa.Donor 31	Digestive	0.5876	0.7776	0.3351	0.6599
Foreskin Keratinocyte Primary Cells skin02	Epithelial	0.5943	0.0027	0.3974	0.2659
Fetal Intestine Large	Digestive	0.5949	0.7349	0.8456	0.8665
Skeletal Muscle Female	Muscle	0.5977	0.6066	0.5223	0.9437
Fetal Lung	Other	0.5995	0.8037	0.4954	0.9443
Fetal Adrenal Gland	Other	0.6006	0.7972	0.7912	0.7867
CD4+ CD25int CD127+ Tmem Primary Cells	Blood & T-cell	0.6279	0.8503	0.5364	0.6005
H9 Cell Line	ESC	0.6377	0.9898	0.9334	0.9493
HepG2 Hepatocellular Carcinoma	ENCODE2012	0.6432	0.3669	0.4947	0.9759
iPS-18 Cell Line	iPSC	0.6485	0.9084	0.3062	0.8919
Rectal Smooth Muscle	Sm. Muscle	0.6728	0.4646	0.2908	0.2875
ES-WA7 Cell Line	ESC	0.674	0.9077	0.7235	0.9941
IMR90 Cell Line	IMR90	0.6759	0.1609	0.267	0.2593
Mesenchymal Stem Cell Derived Adipocyte Cultured Cells	Mesench	0.6882	0.9971	0.2191	0.9817
Fetal Heart	Heart	0.692	0.9618	0.3986	0.8014
CD14 Primary Cells	HSC & B-cell	0.7055	0.9389	0.6527	0.8278
CD34 Cultured Cells	HSC & B-cell	0.763	0.2331	0.8343	0.0937
Spleen	Other	0.7678	0.5494	0.7234	0.5446
Neurosphere Cultured Cells Cortex Derived	Neurosph	0.7742	0.7742	0.6425	0.4934
CD4 Memory Primary Cells	Blood & T-cell	0.784	0.1622	0.3236	0.7232
Fetal Kidney	Other	0.7907	0.9595	0.3349	0.9481
Fetal Brain Female	Brain	0.7911	0.2427	0.6265	0.7066
NHDF-Ad Adult Dermal Fibroblasts	ENCODE2012	0.7925	0.2237	0.6609	0.9354
Right Atrium	Heart	0.8011	0.4227	0.6201	0.2689
Skeletal Muscle Male	Muscle	0.8081	0.1076	0.683	0.023
CD4+ CD25- IL17- PMA-Ionomycin stimulated MACS purified Th Primary Cells	Blood & T-cell	0.8114	0.9741	0.7838	0.8265
Left Ventricle	Heart	0.8156	0.0992	0.3237	0.8317
CD19 Primary Cells Cord BI	HSC & B-cell	0.8212	0.4937	0.8585	0.7906
A549 EtOH 0.02pct Lung Carcinoma	ENCODE2012	0.8263	0.4279	0.7464	0.3056
H1 BMP4 Derived Trophoblast Cultured Cells	ES-deriv	0.8329	0.8916	0.658	0.6132
GM12878 Lymphoblastoid	ENCODE2012	0.8363	0.2685	0.9025	0.1508
HSMMtube Skeletal Muscle Myotubes Derived from HSMM	ENCODE2012	0.8445	0.1206	0.6292	0.0183
CD4+ CD25- Th Primary Cells	Blood & T-cell	0.8489	0.8296	0.7392	0.4062
iPS DF 19.11 Cell Line	iPSC	0.8508	0.8224	0.6925	0.4333
Dnd41 TCell Leukemia	ENCODE2012	0.8577	0.6797	0.5721	0.5695
Brain Anterior Caudate	Brain	0.8646	0.6703	0.7421	0.3794
HUVEC Umbilical Vein Endothelial Cells	ENCODE2012	0.8668	0.1823	0.7205	0.0878
Duodenum Mucosa	Digestive	0.8686	0.9364	0.8933	0.8657
H1 Cell Line	ESC	0.8797	0.2712	0.9476	0.048
CD4 Naive Primary Cells	Blood & T-cell	0.8935	0.8127	0.6119	0.6681
Chondrocytes from Bone Marrow Derived Mesenchymal Stem Cell Cultured Cells	Mesench	0.896	0.6928	0.6992	0.8452
Sigmoid Colon	Digestive	0.9032	0.2725	0.6442	0.6346
Mobilized CD34 Primary Cells Female	HSC & B-cell	0.9035	0.9331	0.7919	0.7002
Mobilized CD34 Primary Cells Male	HSC & B-cell	0.9285	0.6556	0.7556	0.8998
CD4+ CD25- CD45RA+ Naive Primary Cells	Blood & T-cell	0.9288	0.1944	0.8235	0.6969
ES-I3 Cell Line	ESC	0.9319	0.2062	0.6199	0.9419
hESC Derived CD56+ Mesoderm Cultured Cells	ES-deriv	0.9359	0.7371	0.7803	0.695
Breast Myoepithelial Cells	Epithelial	0.9449	0.4111	0.7383	0.6972
Adult Liver	Other	0.9487	0.8085	0.8166	0.5307
Small Intestine	Digestive	0.9494	0.705	0.6218	0.4775
HUES64 Cell Line	ESC	0.9518	0.9856	0.7313	0.8755
Pancreas	Other	0.9542	0.8684	0.8397	0.8299
H9 Derived Neuron Cultured Cells	ES-deriv	0.9589	0.9561	0.6592	0.8768
iPS-15b Cell Line	iPSC	0.9641	0.2211	0.7557	0.0612
HUES6 Cell Line	ESC	0.9729	0.4482	0.9078	0.7752
Pancreatic Islets	Other	0.9788	0.2244	0.8953	0.0833
CD3 Primary Cells Cord BI	Blood & T-cell	0.9871	0.8456	0.7508	0.9105
K562 Leukemia	ENCODE2012	0.9878	0.2529	0.9314	0.5875
CD15 Primary Cells	HSC & B-cell	0.9925	0.9589	0.8499	0.9381
iPS DF 6.9 Cell Line	iPSC	0.9925	0.2936	0.9375	0.116
iPS-20b Cell Line	iPSC	0.9976	0.8813	0.9109	0.5003
