# Supplementary material for: Cerebral small vessel disease genomics and its implications across the lifespan
Source: Nat Commun. 2020 Dec 8;11:6285. doi: 10.1038/s41467-020-19111-2 (PMC7722866; doi:10.1038/s41467-020-19111-2)
Supplement: Supplementary file 23 — Supplementary Data 20 [file 41467_2020_19111_MOESM23_ESM.xlsx]

## Sheet: Suppl. Data-20
Supplementary Data 20. Tissue specificity from MAGMA gene-property analysis on the tissue specific gene sets (top 10%) using Karolinska mouse brain single cell RNA (scRNA) data
	WMH-Full summary statistics *			WMH-with no BP loci †
Tissue	β	SE	P	β	SE	P
endothelial.mural	0.092381	0.026619	0.00026046	0.10602	0.026602	3.3872e-05
Vascular.Leptomeningeal.Cells	0.083072	0.029136	0.0021806	0.081309	0.029285	0.0027514
Oligodendrocytes	0.058842	0.025271	0.0099503	0.05961	0.025391	0.0094521
astrocytes ependymal	0.052406	0.026572	0.024302	0.046602	0.026271	0.038051
Oligodendrocyte.Precursor	0.051985	0.027136	0.027711	0.04522	0.026858	0.046131
Embryonic.midbrain.nucleus.neurons	0.043629	0.02763	0.057174	0.044361	0.027597	0.053991
Embryonic.Dopaminergic.Neuron	0.044416	0.02842	0.059058	0.05034	0.027983	0.03602
Neural.Progenitors	0.039861	0.027314	0.072243	0.026675	0.027421	0.16533
Medium.Spiny.Neuron	0.028263	0.029752	0.17107	0.04153	0.029947	0.082764
Hypothalamic.Glutamatergic.Neurons	0.017758	0.02602	0.24748	0.021336	0.025911	0.20514
interneurons	0.013461	0.026681	0.30695	-0.002867	0.026575	0.54295
Serotonergic.Neuron	0.010004	0.029357	0.36663	0.0092103	0.029002	0.3754
Dopaminergic.Neuroblast	0.0091928	0.02886	0.37504	0.027627	0.028907	0.16961
pyramidal.CA1	0.0054278	0.025931	0.4171	0.0045008	0.025873	0.43095
Neuroblasts	0.0016613	0.025874	0.4744	0.0064707	0.02576	0.40083
microglia	-0.00049689	0.02811	0.50705	0.023793	0.027955	0.19736
Embryonic.GABAergic.Neuron	-0.0015587	0.026265	0.52366	-0.0033015	0.026463	0.54964
pyramidal.SS	-0.0032565	0.026229	0.5494	-0.0048056	0.026217	0.57272
Hypothalamic.Dopaminergic.Neurons	-0.0051344	0.02792	0.57295	0.0089716	0.027568	0.37243
Hypothalamic.GABAergic.Neurons	-0.0066765	0.026105	0.60093	0.012453	0.025864	0.31509
Oxytocin.and.Vasopressin.Expressing.Neurons	-0.013577	0.027686	0.68806	-0.0064501	0.027393	0.59307
Dopaminergic.Adult	-0.026042	0.027893	0.82475	-0.015632	0.027263	0.7168
Radial.glia.like.cells	-0.029289	0.026347	0.86685	-0.033176	0.026434	0.89526
Striatal.Interneuron	-0.040119	0.02998	0.90957	-0.031536	0.029661	0.85615
