# Supplementary material for: Cerebral small vessel disease genomics and its implications across the lifespan
Source: Nat Commun. 2020 Dec 8;11:6285. doi: 10.1038/s41467-020-19111-2 (PMC7722866; doi:10.1038/s41467-020-19111-2)
Supplement: Supplementary file 24 — Supplementary Data 21 [file 41467_2020_19111_MOESM24_ESM.xlsx]

## Sheet: Suppl. Data-21
Supplementary Data 21. Transcriptome wide association statistics (TWAS) of White Matter Hyperintensity (WMH) with gene expression from related tissue types
TWAS									Regulatory Marks positional overlap evidence
Tissue	Region	eGENE	eQTL	TWAS.Z	TWAS.P	COLOC.PP4	P *	Status ƚ	Enhancers (H3K27ac/H3K4me1)	Tissue overlap	Promoter(H3K4me3/H3K9ac)	Tissue overlap
Heart Atrial Appendage	1q21.3	ADAMTSL4	rs6693567	-4.917	8.77e-07	0.802	0.0002031	Novel	1	BRN,HRT	1	BLD,BRN
YFS Whole blood	16q12.2	AKTIP	rs16952242	-4.688	2.76e-06	0.959	1.756e-05	Novel	1	BLD,BRN,HRT	1	BLD
Artery Tibial	17q24.1	AMZ2P1	rs35020254	5.552	2.82e-08	0.995	2.134e-07	Novel	1	BLD,BRN	1	BLD,BRN
Brain Cerebellum	17q24.1	AMZ2P1	rs12938589	5.245	1.57e-07	0.996	1.415e-07	Novel	1	BLD,BRN,HRT	1	BLD,BRN,HRT
Heart Atrial Appendage	17q24.1	AMZ2P1	rs17685439	5.205	1.94e-07	0.996	1.381e-07	Novel	1	BLD,BRN,HRT	1	BLD,BRN
Nerve Tibial	17q24.1	AMZ2P1	rs35020254	5.135	2.83e-07	0.995	2.134e-07	Novel	1	BLD,BRN	1	BLD,BRN
Artery Aorta	17q24.1	AMZ2P1	rs35020254	5.113	3.17e-07	0.995	2.134e-07	Novel	1	BLD,BRN	1	BLD,BRN
Artery Coronary	17q24.1	AMZ2P1	rs17685439	4.962	6.99e-07	0.996	1.381e-07	Novel	1	BLD,BRN,HRT	1	BLD,BRN
Heart Left Ventricle	17q24.1	AMZ2P1	rs35020254	4.923	8.53e-07	0.995	2.134e-07	Novel	1	BLD,BRN	1	BLD,BRN
Brain Cerebellum	22q11.23	CABIN1	rs2051198	-4.411	1.03e-05	0.996	8.374e-05	Novel	1	BLD,BRN,HRT	1	BLD,BRN,HRT
Nerve Tibial	17q21.31	CRHR1	rs17689882	4.957	7.16e-07	0.867	6.203e-05	Novel	1	BLD,BRN,HRT	1	BRN
Brain Amygdala	17q21.31	CRHR1-IT1	rs17763086	4.822	1.42e-06	0.864	7.312e-05	Novel	1	BLD,BRN	1	BRN
Artery Tibial	17p11.2	EPN2	rs4924967	-4.531	5.86e-06	0.993	8.058e-06	Novel	1	BLD,BRN,HRT	1	BLD,BRN,HRT
Heart Left Ventricle	1q22	GBAP1	rs2990245	-4.548	5.41e-06	0.918	2.936e-05	Novel	1	BLD,BRN,HRT	1	BLD,BRN,HRT
CMC Brain DLPFC sQTL	1q22	GON4L	rs2297775	-4.521	6.16e-06	0.889	1.156e-05	Novel	1	BLD,BRN,HRT	0	NA
Brain Cerebellum	17q21.31	KANSL1	rs17692129	4.97	6.71e-07	0.923	0.07965	Novel	1	BLD	1	BLD
Brain Caudate basal ganglia	17q21.31	KANSL1	rs17692129	4.92	8.72e-07	0.932	0.07965	Novel	1	BLD	1	BLD
Brain Cerebellar Hemisphere	17q21.31	KANSL1	rs17692129	4.752	2.02e-06	0.942	0.07965	Novel	1	BLD	1	BLD
Artery Aorta	17q21.31	KANSL1	rs17692129	4.597	4.29e-06	0.956	0.07965	Novel	1	BLD	1	BLD
Brain Cortex	17q21.31	KANSL1	rs17692129	4.54	5.62e-06	0.949	0.07965	Novel	1	BLD	1	BLD
Artery Tibial	17q21.31	KANSL1	rs17692129	4.467	7.94e-06	0.956	0.07965	Novel	1	BLD	1	BLD
Brain Nucleus accumbens basal ganglia	17q21.31	KANSL1-AS1	rs17689471	4.493	7.01e-06	0.902	3.793e-05	Novel	1	BRN,HRT	1	BLD,BRN
CMC Brain DLPFC sQTL	17q21.31	MAPT	rs17689471	4.607	4.08e-06	0.905	3.793e-05	Novel	1	BRN,HRT	1	BLD,BRN
Heart Left Ventricle	17q21.31	MAPT	rs8072451	-4.539	5.66e-06	0.902	3.308e-05	Novel	1	BRN	1	BLD,BRN
Artery Tibial	4q23	METAP1	rs2123782	4.404	1.06e-05	0.996	0.000219	Novel	1	BLD,HRT	1	BLD,HRT
Brain Spinal cord cervical c-1	8p23.1	MSRA	rs7833387	5.072	3.94e-07	0.813	0.0001028	Novel	1	BLD,BRN,HRT	1	BRN
ROSMAP DLPFC	6p21.32	NOTCH4	rs1811197	5.019	5.19e-07	0.996	0.08198	Novel	1	BLD,BRN	1	BLD
ROSMAP DLPFC	17q21.31	PSME3	rs11657325	4.661	3.15e-06	0.996	3.148e-06	Novel	1	BLD,BRN,HRT	1	BLD,BRN,HRT
Heart Left Ventricle	8p23.1	RP11-62H7.2	rs7015336	5.499	3.82e-08	0.966	1.556e-06	Novel	1	BLD,BRN,HRT	1	BRN
Brain Cerebellar Hemisphere	8p23.1	RP11-62H7.2	rs4382480	5.402	6.6e-08	0.907	2.422e-06	Novel	1	BLD,BRN,HRT	1	BLD,HRT
Brain Hypothalamus	8p23.1	RP11-62H7.2	rs7015336	5.048	4.46e-07	0.842	1.556e-06	Novel	1	BLD,BRN,HRT	1	BRN
Brain Putamen basal ganglia	8p23.1	RP11-62H7.2	rs6981573	4.912	9.02e-07	0.798	1.951e-05	Novel	1	BLD,BRN,HRT	1	BLD,BRN,HRT
Brain Hippocampus	8p23.1	RP11-62H7.2	rs13259143	4.86	1.17e-06	0.756	3.359e-05	Novel	1	BLD,BRN,HRT	1	BRN,HRT
Artery Tibial	8p23.1	RP11-62H7.2	rs6981573	4.841	1.29e-06	0.782	1.951e-05	Novel	1	BLD,BRN,HRT	1	BLD,BRN,HRT
Brain Cortex	10q24.33	SLK	rs11814244	5.312	1.08e-07	0.853	0.0002069	Novel	1	BLD,HRT	0	NA
YFS Whole blood	1q22	SYT11	rs822490	-4.638	3.51e-06	0.957	4.323e-06	Novel	1	BLD,BRN,HRT	1	BLD,BRN
NTR Peripheral Blood	1q22	THBS3	rs4072037	4.601	4.2e-06	0.809	3.477e-05	Novel	1	BLD,BRN,HRT	1	BLD,BRN,HRT
YFS Whole blood	1q22	THBS3	rs2066981	4.577	4.71e-06	0.856	8.845e-05	Novel	1	BLD,BRN,HRT	1	BLD,BRN
Brain Cortex	1q21.3	THEM4	rs2932579	4.444	8.84e-06	0.946	1.471e-05	Novel	1	BLD,BRN,HRT	1	BLD,BRN,HRT
Nerve Tibial	1q21.3	THEM4	rs2279502	4.394	1.11e-05	0.973	5.804e-05	Novel	1	BLD,BRN,HRT	1	BLD,BRN,HRT
ROSMAP DLPFC	17q21.2	TUBG2	rs755547	-5.123	3.01e-07	0.996	3.001e-07	Novel	1	BRN,HRT	1	BRN,HRT
Artery Aorta	1q22	YY1AP1	rs2175391	-4.397	1.1e-05	0.974	0.0003714	Novel	1	BLD,BRN,HRT	1	BRN
Artery Tibial	2q32.1	CALCRL	rs17705966	-6.575	4.88e-11	0.996	6.663e-11	GWAS locus	0	NA	0	NA
Artery Aorta	2q32.1	CALCRL	rs17705966	-6.519	7.08e-11	0.996	6.663e-11	GWAS locus	0	NA	0	NA
Nerve Tibial	2q32.1	CALCRL	rs17705966	-6.369	1.9e-10	0.99	6.663e-11	GWAS locus	0	NA	0	NA
NTR Peripheral Blood	2q32.1	CALCRL	rs880890	5.606	2.07e-08	0.857	7.622e-10	GWAS locus	1	BRN	0	NA
Artery Coronary	2q32.1	CALCRL	rs17705966	-4.807	1.53e-06	0.976	6.663e-11	GWAS locus	0	NA	0	NA
Heart Atrial Appendage	2q33.2	CARF	rs12470569	4.629	3.68e-06	0.968	0.07385	GWAS locus	1	BRN	0	NA
ROSMAP DLPFC	14q32.11	CCDC88C	rs11160006	-4.529	5.93e-06	0.996	4.82e-08	GWAS locus	1	BLD	1	BRN
Heart Atrial Appendage	17q21.31	DCAKD	rs1053739	9.358	8.12e-21	0.995	1.251e-17	GWAS locus	1	BLD,BRN,HRT	1	BRN,HRT
CMC Brain DLPFC sQTL	17q21.31	DCAKD	rs7225329	8.403	4.37e-17	0.961	1.525e-16	GWAS locus	1	BLD,BRN,HRT	1	BLD,BRN,HRT
Brain Cortex	17q21.31	DCAKD	rs7225329	8.359	6.33e-17	0.791	1.525e-16	GWAS locus	1	BLD,BRN,HRT	1	BLD,BRN,HRT
Brain Cerebellum	17q21.31	DCAKD	rs4793179	8.332	7.92e-17	0.975	1.923e-16	GWAS locus	1	BLD,BRN,HRT	1	BLD,BRN,HRT
YFS Whole blood	17q21.31	DCAKD	rs7225329	8.234	1.8e-16	0.953	1.525e-16	GWAS locus	1	BLD,BRN,HRT	1	BLD,BRN,HRT
Brain Cerebellar Hemisphere	17q21.31	DCAKD	rs7225329	7.927	2.25e-15	0.984	1.525e-16	GWAS locus	1	BLD,BRN,HRT	1	BLD,BRN,HRT
NTR Peripheral Blood	17q21.31	DCAKD	rs6503415	7.425	1.13e-13	0.974	1.081e-12	GWAS locus	1	BLD,BRN,HRT	1	BLD,BRN
Brain Anterior cingulate cortex BA24	17q21.31	DCAKD	rs7225329	7.089	1.35e-12	0.927	1.525e-16	GWAS locus	1	BLD,BRN,HRT	1	BLD,BRN,HRT
CMC Brain DLPFC sQTL	17q21.31	DCAKD	rs4793179	-6.101	1.06e-09	0.976	1.923e-16	GWAS locus	1	BLD,BRN,HRT	1	BLD,BRN,HRT
Artery Aorta	17q21.31	DCAKD	rs7225329	5.381	7.42e-08	0.955	1.525e-16	GWAS locus	1	BLD,BRN,HRT	1	BLD,BRN,HRT
Nerve Tibial	14q32.2	DEGS2	rs941900	-5.158	2.5e-07	0.97	9.448e-08	GWAS locus	1	BLD,BRN,HRT	1	BRN,HRT
Nerve Tibial	2q33.2	ICA1L	rs4510208	-6.971	3.14e-12	0.99	4.95e-12	GWAS locus	1	BLD,BRN	1	BLD,BRN,HRT
CMC Brain DLPFC sQTL	2q33.2	ICA1L	rs6705330	-6.951	3.62e-12	0.989	1.185e-11	GWAS locus	0	NA	0	NA
Brain Frontal Cortex BA9	2q33.2	ICA1L	rs6705330	6.583	4.61e-11	0.936	1.185e-11	GWAS locus	0	NA	0	NA
CMC Brain DLPFC sQTL	2q33.2	ICA1L	rs6705330	6.547	5.85e-11	0.989	1.185e-11	GWAS locus	0	NA	0	NA
CMC Brain DLPFC sQTL	2q33.2	ICA1L	rs6705330	6.442	1.18e-10	0.991	1.185e-11	GWAS locus	0	NA	0	NA
YFS Whole blood	3q27.1	KLHL24	rs830179	7.393	1.43e-13	0.982	1.474e-12	GWAS locus	1	BLD,BRN,HRT	1	BLD,BRN,HRT
CMC Brain DLPFC sQTL	3q27.1	KLHL24	rs11917105	-7.375	1.65e-13	0.975	3.412e-12	GWAS locus	1	BLD,BRN	1	BLD,BRN,HRT
CMC Brain DLPFC sQTL	3q27.1	KLHL24	rs2293031	-6.929	4.23e-12	0.977	1.976e-12	GWAS locus	1	BRN,HRT	1	BLD,BRN
Brain Caudate basal ganglia	3q27.1	KLHL24	rs9856997	6.928	4.27e-12	0.976	7.842e-12	GWAS locus	1	BLD,BRN	1	BLD,BRN
Brain Hypothalamus	3q27.1	KLHL24	rs10513794	6.838	8.04e-12	0.867	1.015e-09	GWAS locus	1	BLD,BRN,HRT	1	HRT
Brain Hippocampus	3q27.1	KLHL24	rs6807489	6.654	2.86e-11	0.929	7.597e-12	GWAS locus	1	BRN	0	NA
Brain Cortex	3q27.1	KLHL24	rs10937144	6.562	5.29e-11	0.972	5.071e-12	GWAS locus	1	BLD,BRN,HRT	1	BRN
Nerve Tibial	3q27.1	KLHL24	rs6806883	6.291	3.15e-10	0.959	8.208e-10	GWAS locus	1	BRN	1	HRT
Brain Cerebellum	3q27.1	KLHL24	rs830179	5.969	2.38e-09	0.976	1.474e-12	GWAS locus	1	BLD,BRN,HRT	1	BLD,BRN,HRT
Brain Putamen basal ganglia	3q27.1	KLHL24	rs9819295	5.795	6.84e-09	0.936	3.349e-10	GWAS locus	1	BRN,HRT	1	BLD
Brain Frontal Cortex BA9	3q27.1	KLHL24	rs2313450	5.737	9.64e-09	0.973	5.983e-12	GWAS locus	1	BLD,BRN,HRT	1	BRN
ROSMAP DLPFC	2q33.2	KRT8P15	rs2351524	7.04	1.92e-12	0.996	2.119e-12	GWAS locus	1	BLD,BRN,HRT	1	BLD,BRN,HRT
Artery Tibial	2q33.2	NBEAL1	rs4675310	7.044	1.86e-12	0.978	2.928e-12	GWAS locus	1	BLD,BRN,HRT	1	BLD,BRN,HRT
Artery Aorta	2q33.2	NBEAL1	rs4675310	6.876	6.17e-12	0.984	2.928e-12	GWAS locus	1	BLD,BRN,HRT	1	BLD,BRN,HRT
Artery Coronary	2q33.2	NBEAL1	rs6705330	6.642	3.09e-11	0.99	1.185e-11	GWAS locus	0	NA	0	NA
Artery Coronary	17q21.31	NMT1	rs708381	-8.691	3.61e-18	0.988	1.219e-12	GWAS locus	1	BLD,BRN	1	BLD,BRN,HRT
Artery Aorta	17q21.31	NMT1	rs1053733	-8.382	5.21e-17	0.991	1.274e-13	GWAS locus	1	BLD,BRN,HRT	1	BRN,HRT
Heart Left Ventricle	17q21.31	NMT1	rs1053733	-8.191	2.59e-16	0.99	1.274e-13	GWAS locus	1	BLD,BRN,HRT	1	BRN,HRT
Brain Caudate basal ganglia	17q21.31	NMT1	rs6503415	-8.17	3.03e-16	0.986	1.081e-12	GWAS locus	1	BLD,BRN,HRT	1	BLD,BRN
Nerve Tibial	17q21.31	NMT1	rs6503422	-8.071	6.97e-16	0.899	1.756e-13	GWAS locus	1	BRN,HRT	1	BLD,BRN
Brain Hippocampus	17q21.31	NMT1	rs6503422	-7.484	7.2e-14	0.777	1.756e-13	GWAS locus	1	BRN,HRT	1	BLD,BRN
Brain Spinal cord cervical c-1	17q21.31	NMT1	rs6503422	-7.317	2.53e-13	0.905	1.756e-13	GWAS locus	1	BRN,HRT	1	BLD,BRN
Brain Anterior cingulate cortex BA24	17q21.31	NMT1	rs6503422	-7.213	5.48e-13	0.93	1.756e-13	GWAS locus	1	BRN,HRT	1	BLD,BRN
ROSMAP DLPFC	17q21.2	NT5C3L	rs1053733	6.458	1.06e-10	0.996	1.274e-13	GWAS locus	1	BLD,BRN,HRT	1	BRN,HRT
Nerve Tibial	17q25.1	RP11-552F3.9	rs3744021	-12.475	1.02e-35	0.914	2.632e-31	GWAS locus	1	BLD,BRN,HRT	1	BLD,BRN,HRT
ROSMAP DLPFC	17q21.2	STAT5B	rs1053733	-7.409	1.27e-13	0.996	1.274e-13	GWAS locus	1	BLD,BRN,HRT	1	BRN,HRT
Brain Cerebellum	17q25.1	TRIM47	rs9908862	-13.885	7.79e-44	0.996	1.303e-42	GWAS locus	1	BLD,BRN,HRT	1	BLD,BRN,HRT
Brain Cerebellar Hemisphere	17q25.1	TRIM47	rs936393	-13.54	9.04e-42	0.996	3.804e-38	GWAS locus	1	BLD,BRN,HRT	1	BLD,BRN,HRT
Brain Hippocampus	17q25.1	TRIM47	rs3744017	-10.196	2.06e-24	0.874	5.886e-45	GWAS locus	1	BLD,BRN,HRT	1	BLD,BRN,HRT
Heart Atrial Appendage	17q25.1	TRIM65	rs1551619	11.461	2.07e-30	0.972	1.22e-31	GWAS locus	1	BLD,BRN	1	BLD,BRN
CMC Brain DLPFC sQTL	17q25.1	WBP2	rs3744021	-13.361	1.02e-40	0.959	2.632e-31	GWAS locus	1	BLD,BRN,HRT	1	BLD,BRN,HRT
Artery Aorta	8p23.1	ERI1	rs2288671	-5.122	3.03e-07	0.738	5.069e-06	NA	1	BLD,BRN,HRT	1	BLD,BRN,HRT
Brain Cerebellum	8p23.1	RP11-10A14.3	rs1045529	5.4	6.66e-08	0.736	1.951e-05	NA	0	NA	1	BRN
Brain Hypothalamus	17q25.1	TRIM65	rs8067076	10.832	2.43e-27	0.726	2.077e-20	NA	1	BLD,HRT	1	BLD,BRN
Brain Cerebellum	20q11.23	MANBAL	rs6074018	-4.441	8.95e-06	0.719	0.0002276	NA	1	BLD,BRN,HRT	1	BLD,BRN
Brain Substantia nigra	17q21.31	CRHR1-IT1	rs17763086	4.44	9.01e-06	0.697	7.312e-05	NA	1	BLD,BRN	1	BRN
CMC Brain DLPFC sQTL	17q25.1	TRIM47	rs3785437	6.519	7.06e-11	0.696	6.998e-36	NA	1	BLD,BRN,HRT	1	BRN,HRT
Heart Left Ventricle	2q33.2	ICA1L	rs2118802	-5.702	1.18e-08	0.694	0.03938	NA	1	BLD,BRN,HRT	1	BRN,HRT
Brain Spinal cord cervical c-1	6q22.31	RP11-624M8.1	rs1343116	4.451	8.56e-06	0.668	0.0001394	NA	1	BLD,BRN,HRT	1	BLD,BRN,HRT
Brain Cerebellum	2q32.1	CALCRL	rs1157699	4.815	1.47e-06	0.663	0.01719	NA	0	NA	0	NA
Artery Tibial	8p23.1	FAM85B	rs2980436	-4.921	8.6e-07	0.656	1.759e-06	NA	1	BRN	1	BRN
Brain Nucleus accumbens basal ganglia	2q32.1	AC007319.1	rs12104503	-4.468	7.9e-06	0.649	2.792e-06	NA	1	BRN	0	NA
Nerve Tibial	8p23.1	FAM85B	rs2980436	-4.77	1.84e-06	0.648	1.759e-06	NA	1	BRN	1	BRN
Brain Putamen basal ganglia	8p23.1	RP11-981G7.6	rs6601450	4.96	7.04e-07	0.646	1.989e-05	NA	1	BRN,HRT	1	BRN
Brain Cortex	8p23.1	FAM86B3P	rs2980436	-5.111	3.21e-07	0.633	1.759e-06	NA	1	BRN	1	BRN
Artery Tibial	12q22	FGD6	rs6538596	-5.019	5.19e-07	0.627	8.619e-05	NA	1	BRN,HRT	1	BRN,HRT
CMC Brain DLPFC sQTL	1q22	GON4L	rs3738590	-4.707	2.51e-06	0.62	0.0008766	NA	1	BRN	1	BLD
Brain Amygdala	8p23.1	FAM85B	rs2980436	-4.831	1.36e-06	0.61	1.759e-06	NA	1	BRN	1	BRN
Heart Atrial Appendage	8p23.1	FAM86B3P	rs2980437	4.818	1.45e-06	0.609	1.85e-06	NA	1	BLD,BRN	1	BRN
Artery Tibial	1q22	HCN3	rs2075566	-4.74	2.13e-06	0.598	0.0004187	NA	1	BLD,BRN,HRT	1	BLD,BRN,HRT
Brain Anterior cingulate cortex BA24	8p23.1	FAM86B3P	rs2980436	-4.813	1.49e-06	0.597	1.759e-06	NA	1	BRN	1	BRN
Brain Frontal Cortex BA9	17q21.31	DCAKD	rs7225329	5.467	4.59e-08	0.56	1.525e-16	NA	1	BLD,BRN,HRT	1	BLD,BRN,HRT
Brain Frontal Cortex BA9	8p23.1	FAM86B3P	rs2980436	-4.88	1.06e-06	0.554	1.759e-06	NA	1	BRN	1	BRN
Brain Substantia nigra	8p23.1	FAM85B	rs2980436	-4.805	1.55e-06	0.542	1.759e-06	NA	1	BRN	1	BRN
Brain Caudate basal ganglia	8p23.1	AF131216.5	rs1435277	4.822	1.42e-06	0.536	1.032e-05	NA	0	NA	0	NA
Heart Left Ventricle	17q25.1	TRIM65	rs7370	11.032	2.67e-28	0.522	7.616e-15	NA	1	BLD,BRN,HRT	1	BLD,BRN,HRT
Nerve Tibial	17q25.1	WBP2	rs1551619	-6.578	4.76e-11	0.506	1.22e-31	NA	1	BLD,BRN	1	BLD,BRN
Heart Left Ventricle	9q31.3	LPAR1	rs2031665	4.601	4.21e-06	0.483	0.0009647	NA	1	BRN,HRT	1	BRN
Brain Hippocampus	15q22.31	RASL12	rs1046482	-4.802	1.57e-06	0.479	0.08449	NA	1	BRN,HRT	1	BLD,BRN,HRT
Brain Substantia nigra	17q25.1	TRIM65	rs8066711	8.367	5.92e-17	0.472	7.635e-32	NA	1	BLD,BRN	1	BLD,BRN
Brain Anterior cingulate cortex BA24	17q21.31	KANSL1	rs17692129	4.917	8.8e-07	0.464	0.07965	NA	1	BLD	1	BLD
Brain Substantia nigra	3q27.1	MAP6D1	rs6443904	-4.837	1.32e-06	0.457	1.173e-08	NA	1	BLD,BRN	1	BLD,BRN
Brain Hypothalamus	13q12.13	WASF3	rs9553874	4.535	5.76e-06	0.441	3.638e-05	NA	1	BRN	1	BRN
Artery Tibial	17p13.1	NTN1	rs7214739	-4.575	4.76e-06	0.376	0.001166	NA	1	BRN,HRT	1	BRN
Brain Hippocampus	8p23.1	RP11-981G7.1	rs17711111	4.999	5.76e-07	0.358	9.527e-05	NA	1	BRN	0	NA
Brain Amygdala	17q25.1	TRIM65	rs9895947	9.678	3.73e-22	0.324	2.134e-22	NA	1	BRN	1	BLD,BRN
Heart Atrial Appendage	8p23.1	RP11-981G7.2	rs17711111	4.651	3.3e-06	0.323	9.527e-05	NA	1	BRN	0	NA
NTR Peripheral Blood	8p23.1	MFHAS1	rs2428	4.404	1.06e-05	0.323	0.0004697	NA	1	BLD,BRN,HRT	1	BLD
Brain Nucleus accumbens basal ganglia	8p23.1	FAM85B	rs2945230	-4.747	2.06e-06	0.307	3.729e-05	NA	1	HRT	0	NA
Heart Atrial Appendage	2q32.1	AC007319.1	rs1881286	-4.476	7.61e-06	0.301	0.001524	NA	0	NA	0	NA
Brain Spinal cord cervical c-1	3q27.1	MAP6D1	rs2606226	-4.585	4.54e-06	0.27	0.05903	NA	1	BLD,BRN,HRT	1	BLD,BRN
Artery Coronary	8p23.1	FAM85B	rs10087493	-4.959	7.09e-07	0.238	0.000215	NA	1	BRN	0	NA
Brain Putamen basal ganglia	17q21.31	ARHGAP27	rs7208548	6.796	1.08e-11	0.216	0.0003127	NA	1	BLD,BRN,HRT	1	BLD,BRN,HRT
Artery Tibial	17q25.1	TRIM65	rs1551619	10.363	3.66e-25	0.214	1.22e-31	NA	1	BLD,BRN	1	BLD,BRN
Brain Hypothalamus	17q21.31	DCAKD	rs8073198	6.822	8.98e-12	0.208	4.71e-05	NA	1	BLD,BRN,HRT	1	BRN
Brain Amygdala	1q22	DCST2	rs1045253	4.68	2.86e-06	0.207	0.002067	NA	1	BRN,HRT	1	BLD,BRN,HRT
Brain Putamen basal ganglia	17q25.1	TRIM65	rs9902371	7.124	1.05e-12	0.2	1.833e-31	NA	1	BLD,BRN,HRT	1	BLD,BRN,HRT
Heart Atrial Appendage	17q25.1	QRICH2	rs12232502	5.537	3.08e-08	0.194	0.9285	NA	1	HRT	1	BRN
CMC Brain DLPFC sQTL	3q27.1	KLHL24	rs10513794	6.276	3.48e-10	0.188	1.015e-09	NA	1	BLD,BRN,HRT	1	HRT
CMC Brain DLPFC sQTL	3q27.1	KLHL24	rs10513794	6.08	1.2e-09	0.187	1.015e-09	NA	1	BLD,BRN,HRT	1	HRT
Brain Substantia nigra	17q21.31	DCAKD	rs8078303	5.046	4.51e-07	0.186	2.159e-07	NA	1	BLD,BRN,HRT	1	BLD,BRN,HRT
Brain Frontal Cortex BA9	17q25.1	EXOC7	rs9895947	9.799	1.14e-22	0.18	2.134e-22	NA	1	BRN	1	BLD,BRN
Brain Frontal Cortex BA9	17q21.31	CTD-2020K17.3	rs1552458	-4.563	5.05e-06	0.158	0.004876	NA	1	BLD,BRN,HRT	1	BLD,BRN,HRT
Brain Putamen basal ganglia	3q27.1	MAP6D1	rs2305666	-4.495	6.95e-06	0.158	5.18e-05	NA	1	BRN	1	BRN
CMC Brain DLPFC sQTL	2p21	MTA3	rs17029452	5.691	1.26e-08	0.156	0.4423	NA	1	BLD	0	NA
Brain Spinal cord cervical c-1	17q21.31	RPS26P8	rs16940665	4.825	1.4e-06	0.154	7.142e-05	NA	1	BLD,BRN,HRT	1	BRN
Brain Cortex	17p11.2	RP11-311F12.1	rs962800	4.99	6.04e-07	0.141	0.2365	NA	1	BLD,BRN,HRT	1	BLD
YFS Whole blood	17q25.1	GALK1	rs7209235	-8.308	9.71e-17	0.138	2.073e-17	NA	1	BLD,BRN,HRT	1	BLD,BRN,HRT
ROSMAP DLPFC	17q21.31	ARL4D	rs199496	-6.892	5.5e-12	0.127	0.5024	NA	1	BRN	1	BRN
Brain Putamen basal ganglia	17q25.1	ITGB4	rs3935439	-5.149	2.61e-07	0.122	0.901	NA	1	BLD,BRN,HRT	1	BLD,BRN,HRT
Artery Aorta	17q25.1	TRIM65	rs2305913	9.044	1.51e-19	0.104	4.444e-21	NA	1	HRT	1	BRN,HRT
Brain Amygdala	17q21.31	DCAKD	rs9915259	5.171	2.32e-07	0.094	2.845e-07	NA	1	BLD,BRN,HRT	1	BLD,BRN,HRT
Nerve Tibial	17q21.31	RP11-798G7.5	rs17762769	-4.801	1.58e-06	0.092	4.533e-05	NA	1	BRN	1	BLD,BRN
Brain Nucleus accumbens basal ganglia	17q25.1	ITGB4	rs9896052	-4.643	3.43e-06	0.087	0.8565	NA	0	NA	0	NA
Artery Tibial	17q25.1	TRIM47	rs1135889	-9.61	7.23e-22	0.085	2.514e-19	NA	0	NA	0	NA
Brain Amygdala	10q26.13	METTL10	rs3824808	-4.401	1.08e-05	0.085	0.2828	NA	1	BLD,BRN,HRT	1	BLD,BRN,HRT
Heart Atrial Appendage	17q25.1	ATF4P3	rs2410997	5.271	1.36e-07	0.084	0.1633	NA	1	BLD,BRN,HRT	1	BRN
Brain Nucleus accumbens basal ganglia	17q25.1	TRIM65	rs7370	8.751	2.11e-18	0.076	7.616e-15	NA	1	BLD,BRN,HRT	1	BLD,BRN,HRT
Artery Tibial	17q21.31	NMT1	rs1053733	-7.863	3.76e-15	0.076	1.274e-13	NA	1	BLD,BRN,HRT	1	BRN,HRT
Brain Amygdala	2p16.1	EFEMP1	rs3791675	5.891	3.84e-09	0.076	0.06982	NA	1	BRN,HRT	1	BRN
YFS Whole blood	17q25.1	EXOC7	rs3862484	4.493	7.01e-06	0.075	0.7922	NA	1	BLD,BRN,HRT	1	BRN
Brain Anterior cingulate cortex BA24	17q25.1	FBF1	rs1135889	8.914	4.91e-19	0.065	2.514e-19	NA	0	NA	0	NA
Heart Left Ventricle	17q25.1	EXOC7	rs4238992	4.637	3.53e-06	0.057	0.1386	NA	1	BLD,BRN,HRT	1	BLD,BRN,HRT
Brain Caudate basal ganglia	10q24.32	CNNM2	rs2296569	5.016	5.27e-07	0.044	0.001168	NA	1	BRN	1	BRN
Nerve Tibial	10q24.33	OBFC1	rs7068070	-4.476	7.6e-06	0.043	0.005331	NA	1	BLD,BRN,HRT	1	BLD,BRN
ROSMAP DLPFC	2q33.2	ICA1L	rs10166594	4.62	3.75e-06	0.042	0.06892	NA	1	BRN	1	BRN
Brain Hippocampus	17q25.1	FBF1	rs1135889	9.223	2.89e-20	0.039	2.514e-19	NA	0	NA	0	NA
Brain Putamen basal ganglia	17q25.1	FBF1	rs1135889	8.563	1.1e-17	0.039	2.514e-19	NA	0	NA	0	NA
ROSMAP DLPFC	17p11.2	SLC47A1	rs12453720	-5.149	2.62e-07	0.03	0.006253	NA	1	BRN,HRT	1	BLD,BRN
ROSMAP DLPFC	6q21	FYN	rs11751660	5.077	3.83e-07	0.03	0.1388	NA	1	BLD	0	NA
ROSMAP DLPFC	14q32.2	DEGS2	rs11160605	-4.994	5.93e-07	0.03	0.2806	NA	1	BRN	1	BRN
Nerve Tibial	17q21.31	GFAP	rs17629022	-4.86	1.17e-06	0.03	0.0004144	NA	1	BRN	1	BLD,BRN
Artery Tibial	10q24.33	NEURL	rs7068070	-5.659	1.52e-08	0.014	0.005331	NA	1	BLD,BRN,HRT	1	BLD,BRN
Brain Frontal Cortex BA9	17q25.1	FBF1	rs1135889	9.709	2.77e-22	0.011	2.514e-19	NA	0	NA	0	NA
CMC Brain DLPFC sQTL	17q25.3	FN3KRP	rs3859206	4.468	7.89e-06	0.005	0.7155	NA	1	BLD,BRN,HRT	1	BLD,BRN,HRT
CMC Brain DLPFC sQTL	17q25.3	FN3KRP	rs3859206	4.461	8.17e-06	0.005	0.7155	NA	1	BLD,BRN,HRT	1	BLD,BRN,HRT
Brain Frontal Cortex BA9	19p13.2	CTD-2666L21.1	rs10417473	4.421	9.85e-06	0.003	0.5558	NA	0	NA	1	BLD
CMC Brain DLPFC sQTL	14q24.3	MLH3	rs108621	13.151	1.67e-39	0.002	0.7452	NA	1	BLD,BRN,HRT	1	BLD,BRN
Brain Cortex	17q25.1	TRIM65	rs9900122	9.591	8.71e-22	0.001	7.341e-23	NA	1	BLD,BRN,HRT	1	BLD,BRN,HRT
Artery Coronary	17q25.1	FBF1	rs1135889	9.24	2.47e-20	0.001	2.514e-19	NA	0	NA	0	NA
ROSMAP DLPFC	2p16.1	EFEMP1	rs10865291	7.01	2.46e-12	0.001	0.5379	NA	1	BRN	0	NA
ROSMAP DLPFC	17q21.31	RPL27	rs1047841	-5.595	2.21e-08	0.001	0.2993	NA	1	BLD,BRN,HRT	1	BLD,BRN,HRT
ROSMAP DLPFC	9q21.32	IDNK	rs10116424	4.413	1.02e-05	0.001	0.5448	NA	1	BLD,BRN,HRT	1	BLD
Brain Hippocampus	12q24.11	HVCN1	rs4766527	4.411	1.03e-05	0.001	0.05589	NA	1	BRN	0	NA
Heart Atrial Appendage	17q25.1	FBF1	rs1135889	10.011	1.37e-23	0	2.514e-19	NA	0	NA	0	NA
Brain Caudate basal ganglia	17q25.1	FBF1	rs1135889	9.53	1.63e-21	0	2.514e-19	NA	0	NA	0	NA
Artery Coronary	17q21.31	RP11-707O23.5	rs8072451	5.526	3.27e-08	0	3.308e-05	NA	1	BRN	1	BLD,BRN
CMC Brain DLPFC sQTL	17q21.31	GFAP	rs12941832	5.253	1.5e-07	0	0.002051	NA	1	BLD,BRN,HRT	1	BLD,BRN
CMC Brain DLPFC sQTL	17q21.31	GFAP	rs12941832	5.234	1.66e-07	0	0.002051	NA	1	BLD,BRN,HRT	1	BLD,BRN
Brain Cerebellum	17q25.1	TEN1	rs2069528	-5.163	2.43e-07	0	1.055e-05	NA	1	BLD,BRN	1	BRN,HRT
CMC Brain DLPFC sQTL	17q21.31	GFAP	rs12941832	-5.119	3.07e-07	0	0.002051	NA	1	BLD,BRN,HRT	1	BLD,BRN
Brain Frontal Cortex BA9	17q21.31	LRRC37A4P	rs8072451	-4.996	5.84e-07	0	3.308e-05	NA	1	BRN	1	BLD,BRN
Artery Aorta	17q21.31	DND1P1	rs17762769	4.797	1.61e-06	0	4.533e-05	NA	1	BRN	1	BLD,BRN
Artery Aorta	17q21.31	GJC1	rs7226037	-4.6	4.22e-06	0	1.208e-06	NA	1	BRN	1	BLD
Brain Hippocampus	17q21.31	LRRC37A4P	rs17689471	-4.433	9.3e-06	0	3.793e-05	NA	1	BRN,HRT	1	BLD,BRN
Brain Caudate basal ganglia	1p34.1	TESK2	rs4660858	-4.4	1.08e-05	0	0.005864	NA	1	BLD,BRN	1	BRN
