# Supplementary material for: Cerebral small vessel disease genomics and its implications across the lifespan
Source: Nat Commun. 2020 Dec 8;11:6285. doi: 10.1038/s41467-020-19111-2 (PMC7722866; doi:10.1038/s41467-020-19111-2)
Supplement: Supplementary file 25 — Supplementary Data 22 [file 41467_2020_19111_MOESM25_ESM.xlsx]

## Sheet: Suppl. Data-22
Supplementary Data 22. Drug target enrichment analysis of WMH-TWAS associated genes by Genome for Repositioning drugs (GREP)
ICD10 classification	ICD10 group *	OR	P †	Overlapping gene	Drug name
Symptoms and signs involving cognition, perception, emotional state and behaviour	R40-R46	9.66829	0.118085	MAPT	davunetide intranasal spray
	R41	13.2867	0.0883446	MAPT	davunetide intranasal spray
Symptoms and signs involving the digestive system and abdomen	R10-R19	7.73333	0.144415	MAPT	docetaxel
	R11	11.0389	0.104668	MAPT	docetaxel
Bacterial, viral and other infectious agents	B95-B98	6.89825	0.159896	CRHR1	telavancin
	B95	7.29259	0.152185	CRHR1	telavancin
Organic, including symptomatic, mental disorders	F00-F09	6.02462	0.180175	MAPT	davunetide intranasal spray
	F01	7.892	0.141812	MAPT	davunetide intranasal spray
Other diseases of intestines	K55-K64	5.9303	0.18268	CRHR1	gw876008
	K58	7.892	0.141812	CRHR1	gw876008
Neurotic, stress-related and somatoform disorders	F40-F48	4.61667	0.226706	CRHR1	bms-561388,cra1000,dmp-696,gsk586529,nbi-37582,ono-2333ms,pexacerfont,ssr125543
	F40	4.73415	0.221914	CRHR1	bms-561388,cra1000,dmp-696,gsk586529,nbi-37582,ono-2333ms,pexacerfont,ssr125543
Intestinal infectious diseases	A00-A09	4.05895	0.252624	CRHR1	gw876008
	A09	4.10426	0.250298	CRHR1	gw876008
Systemic connective tissue disorders	M30-M36	3.72816	0.271015	CRHR1	gsk561679
	M32	4.24615	0.243284	CRHR1	gsk561679
Mental and behavioural disorders due to psychoactive substance use	F10-F19	3.69038	0.273288	CRHR1	gsk561679
	F10	4.24615	0.243284	CRHR1	gsk561679
Mood [affective] disorders	F30-F39	2.775	0.342945	CRHR1	antalarmin,cp-316,311,cp154,526,dmp-695/696,gsk586529,nbi-27914,nbi-37582,bms-561388,cra1000,dmp-696,gsk561679,ono-2333ms,pexacerfont,ssr125543
	F34	4.92152	0.21468	CRHR1	antalarmin,cp-316,311,cp154,526,dmp-695/696,gsk586529,nbi-27914,nbi-37582
Episodic and paroxysmal disorders	G40-G47	2.71079	0.34918	CALCRL	amg 334,bi-44370 ta,bms-694153,bms-927711,lbr-101,mk-3207,olcegepant,telcagepant
	G43	4.8575	0.217097	CALCRL	amg 334,bi-44370 ta,bms-694153,bms-927711,lbr-101,mk-3207,olcegepant,telcagepant
Other degenerative diseases of the nervous system	G30-G32	2.23735	0.403106	MAPT	lmt-x,ni-105,pbt-2,pti-80,res8-t compounds,tau phosphorylation inhibitors,tau-binding pet tracer
	G31	8.79111	0.128697	MAPT	ni-105
In situ neoplasms	D00-D09	1.59027	0.509735	MAPT	docetaxel
	D00	1.59027	0.509735	MAPT	docetaxel
Malignant neoplasms, stated or presumed to be primary, of lymphoid, haematopoietic and related tissue	C81-C96	1.3458	0.515487	MAPT; NOTCH4	docetaxel;ly3039478	ly3039478
	C87	0.814035	0.732672	MAPT	docetaxel
Neoplasms of uncertain or unknown behaviour	D37-D48	1.54397	0.519461	MAPT	docetaxel
	D37	1.75459	0.477844	MAPT	docetaxel
Benign neoplasms	D10-D36	1.4582	0.538433	MAPT	docetaxel
	D10	1.65596	0.496511	MAPT	docetaxel
Malignant neoplasms of ill-defined, secondary and unspecified sites	C76-C80	0.808978	0.734638	MAPT	docetaxel
	C76	0.814035	0.732672	MAPT	docetaxel
Malignant neoplasms of bone and articular cartilage	C40-C41	0.772596	0.749005	MAPT	docetaxel
	C40	0.779661	0.746184	MAPT	docetaxel
Malignant neoplasms of thyroid and other endocrine glands	C73-C75	0.765632	0.751799	MAPT	docetaxel
	C73	0.777295	0.747127	MAPT	docetaxel
Malignant neoplasms of mesothelial and soft tissue	C45-C49	0.763333	0.752724	MAPT	docetaxel
	C45	0.772596	0.749005	MAPT	docetaxel
Malignant neoplasms of eye, brain and other parts of central nervous system	C69-C72	0.752	0.757309	MAPT	docetaxel
	C70	0.779661	0.746184	MAPT	docetaxel
Malignant neoplasms of urinary tract	C64-C68	0.727982	0.767146	MAPT	docetaxel
	C65	0.779661	0.746184	MAPT	docetaxel
Malignant neoplasm of breast	C50-C50	0.725858	0.768024	MAPT	docetaxel
	C50	0.725858	0.768024	MAPT	docetaxel
Malignant neoplasms of female genital organs	C51-C58	0.72164	0.769771	MAPT	docetaxel
	C51	0.779661	0.746184	MAPT	docetaxel
Malignant neoplasms of male genital organs	C60-C63	0.695133	0.780861	MAPT	docetaxel
	C60	0.779661	0.746184	MAPT	docetaxel
Malignant neoplasms of lip, oral cavity and pharynx	C00-C14	0.673866	0.789893	MAPT	docetaxel
	C00	0.758768	0.754567	MAPT	docetaxel
Malignant neoplasms of respiratory and intrathoracic organs	C30-C39	0.670108	0.791502	MAPT	docetaxel
	C30	0.779661	0.746184	MAPT	docetaxel
Melanoma and other malignant neoplasms of skin	C43-C44	0.653586	0.798613	MAPT	docetaxel
	C43	0.743124	0.760925	MAPT	docetaxel
Malignant neoplasms of digestive organs	C15-C26	0.63251	0.80778	MAPT	docetaxel
	C17	0.767943	0.75087	MAPT	docetaxel
